# Supplementary material for: (E,E)-N,N′-Bis­(4-methoxy­benzyl­idene)cyclo­hexane-1,2-diamine
Source: Acta Crystallogr Sect E Struct Rep Online. 2008 Jul 31;64(Pt 8):o1647. doi: 10.1107/S1600536808023751 (PMC2962231; doi:10.1107/S1600536808023751)
Supplement: Supplementary file 1 [file e-64-o1647-sup1.cif]

##############################################################################
###                                                                        ###
###        Electronic paper (Acta Crystallographica Section E)             ###
###                                                                        ###
##############################################################################
#                                                                            #
# This CIF contains the data in a paper accepted for publication in Acta     #
# Crystallographica Section E. It conforms to the requirements of Notes      #
# for Authors for Section E, and has been peer reviewed under the auspices   #
# of the IUCr Commission on Journals.                                        #
#                                                                            #
# Full details of the Crystallographic Information File format               #
# are given in the paper "The Crystallographic Information File (CIF):       #
# a New Standard Archive File for Crystallography" by S. R. Hall, F. H.      #
# Allen and I. D. Brown [Acta Cryst. (1991), A47, 655-685].                  #
#                                                                            #
# The current version of the core CIF dictionary is obtainable from          #
# ftp://ftp.iucr.org/pub/cif_core.dic. The current version number is 2.4.    #
#                                                                            #
# Software is freely available for graphical display of the structure(s) in  #
# this CIF.  For information consult the CIF home page http://www.iucr.org/  #
# cif/home.html                                                              #
#                                                                            #
# This file may be used for bona fide research purposes within the           #
# scientific community so long as proper attribution is given to the journal # 
# article from which it was obtained.                                        #
#                                                                            #
##############################################################################
                                             
data_I
_audit_creation_method     SHELXL-97
_chemical_name_systematic
;
(<i>E</i>,<i>E</i>)-<i>N</i>,<i>N</i>'-Bis(4-
methoxybenzylidene)cyclohexane-1,2-diamine
;
_chemical_name_common     ?
_chemical_formula_moiety     'C22 H26 N2 O2'
_chemical_formula_sum     'C22 H26 N2 O2'
_chemical_formula_weight     350.45
_chemical_melting_point     ?
_symmetry_cell_setting     'orthorhombic'
_symmetry_space_group_name_H-M     'P c c n'
_symmetry_space_group_name_Hall     '-P 2ab 2ac'
loop_
    _symmetry_equiv_pos_as_xyz
    'x, y, z'
    '-x+1/2, -y+1/2, z'
    'x+1/2, -y, -z+1/2'
    '-x, y+1/2, -z+1/2'
    '-x, -y, -z'
    'x-1/2, y-1/2, -z'
    '-x-1/2, y, z-1/2'
    'x, -y-1/2, z-1/2'
_cell_length_a     19.674(3)
_cell_length_b     5.4097(9)
_cell_length_c     18.662(3)
_cell_angle_alpha     90.00
_cell_angle_beta     90.00
_cell_angle_gamma     90.00
_cell_volume     1986.2(6)
_cell_formula_units_Z     4
_cell_measurement_reflns_used     3131
_cell_measurement_theta_min     3.0072
_cell_measurement_theta_max     27.4179
_cell_measurement_temperature     298(2)
_exptl_crystal_description     Block
_exptl_crystal_colour     Colorless
_exptl_crystal_size_max     0.3500
_exptl_crystal_size_mid     0.3000
_exptl_crystal_size_min     0.2000
_exptl_crystal_density_diffrn     1.172
_exptl_crystal_density_meas     ?
_exptl_crystal_density_method     'not measured'
_exptl_crystal_F_000     752
_exptl_absorpt_coefficient_mu     0.075
_exptl_absorpt_correction_type     'multi-scan'
_exptl_absorpt_process_details     '(CrystalClear; Rigaku, 2005)'
_exptl_absorpt_correction_T_min     0.978
_exptl_absorpt_correction_T_max     0.985
_exptl_special_details
;
;
_diffrn_ambient_temperature     298(2)
_diffrn_radiation_type     MoK\a
_diffrn_radiation_wavelength     0.71073
_diffrn_radiation_source     'fine-focus sealed tube'
_diffrn_radiation_monochromator     graphite
_diffrn_measurement_device_type     'Rigaku Mercury2'
_diffrn_measurement_method     \w
_diffrn_detector_area_resol_mean     13.6612
_diffrn_reflns_number     18603
_diffrn_reflns_av_R_equivalents     0.0602
_diffrn_reflns_av_sigmaI/netI     0.0288
_diffrn_reflns_theta_min     3.01
_diffrn_reflns_theta_max     27.50
_diffrn_reflns_theta_full     27.50
_diffrn_measured_fraction_theta_max     0.994
_diffrn_measured_fraction_theta_full     0.994
_diffrn_reflns_limit_h_min     -25
_diffrn_reflns_limit_h_max     25
_diffrn_reflns_limit_k_min     -7
_diffrn_reflns_limit_k_max     7
_diffrn_reflns_limit_l_min     -24
_diffrn_reflns_limit_l_max     24
_diffrn_standards_number     ?
_diffrn_standards_interval_count     ?
_diffrn_standards_interval_time     ?
_diffrn_standards_decay_%     ?
_refine_special_details
;
Refinement of <i>F</i>^2^ against ALL reflections. The weighted <i>R</i>-factor
<i>wR</i> and goodness of fit <i>S</i> are based on <i>F</i>^2^, conventional
<i>R</i>-factors <i>R</i> are based on <i>F</i>, with <i>F</i> set to zero for
negative <i>F</i>^2^. The threshold expression of <i>F</i>^2^ >
\s(<i>F</i>^2^) is used only for calculating <i>R</i>-factors(gt) <i>etc</i>.
and is not relevant to the choice of reflections for refinement.
<i>R</i>-factors based on <i>F</i>^2^ are statistically about twice as large
as those based on <i>F</i>, and <i>R</i>- factors based on ALL data will be
even larger.
;
_reflns_number_total     2262
_reflns_number_gt     1588
_reflns_threshold_expression     >2sigma(I)
_refine_ls_structure_factor_coef     Fsqd
_refine_ls_matrix_type     full
_refine_ls_R_factor_all     0.0996
_refine_ls_R_factor_gt     0.0659
_refine_ls_wR_factor_gt     0.1378
_refine_ls_wR_factor_ref     0.1538
_refine_ls_goodness_of_fit_ref     1.118
_refine_ls_restrained_S_all     1.118
_refine_ls_number_reflns     2262
_refine_ls_number_parameters     118
_refine_ls_number_restraints     0
_refine_ls_hydrogen_treatment     constr
_refine_ls_weighting_scheme     calc
_refine_ls_weighting_details
         'calc w=1/[\s^2^(Fo^2^)+(0.0572P)^2^+0.4317P] where P=(Fo^2^+2Fc^2^)/3'
_atom_sites_solution_hydrogens     geom
_atom_sites_solution_primary     direct
_atom_sites_solution_secondary     difmap
_refine_ls_shift/su_max     0.000
_refine_ls_shift/su_mean     0.000
_refine_diff_density_max     0.125
_refine_diff_density_min     -0.141
_refine_ls_extinction_method     none
_refine_ls_extinction_coef     ?
loop_
    _atom_type_symbol
    _atom_type_description
    _atom_type_scat_dispersion_real
    _atom_type_scat_dispersion_imag
    _atom_type_scat_source
    'C' 'C' 0.0033 0.0016
                         'International Tables Vol C Tables 4.2.6.8 and 6.1.1.4'
    'H' 'H' 0.0000 0.0000
                         'International Tables Vol C Tables 4.2.6.8 and 6.1.1.4'
    'N' 'N' 0.0061 0.0033
                         'International Tables Vol C Tables 4.2.6.8 and 6.1.1.4'
    'O' 'O' 0.0106 0.0060
                         'International Tables Vol C Tables 4.2.6.8 and 6.1.1.4'
_computing_data_collection     'CrystalClear (Rigaku, 2005)'
_computing_cell_refinement     'CrystalClear (Rigaku, 2005)'
_computing_data_reduction     'CrystalClear (Rigaku, 2005)'
_computing_structure_solution     'SHELXS97 (Sheldrick, 2008)'
_computing_structure_refinement     'SHELXL97 (Sheldrick, 2008)'
_computing_molecular_graphics     'SHELXTL (Sheldrick, 2008)'
_computing_publication_material     'SHELXTL (Sheldrick, 2008)'
loop_
    _atom_site_type_symbol
    _atom_site_label
    _atom_site_fract_x
    _atom_site_fract_y
    _atom_site_fract_z
    _atom_site_U_iso_or_equiv
    _atom_site_adp_type
    _atom_site_calc_flag
    _atom_site_refinement_flags
    _atom_site_occupancy
    _atom_site_disorder_assembly
    _atom_site_disorder_group
    O O1 0.47992(8) 0.4625(3) 0.41000(8) 0.0713(5) Uani d . 1 . .
    N N1 0.32205(8) 0.3062(3) 0.11039(9) 0.0558(5) Uani d . 1 . .
    C C5 0.36446(9) 0.4561(4) 0.22382(10) 0.0493(5) Uani d . 1 . .
    C C2 0.32123(10) 0.3262(5) -0.02019(11) 0.0629(6) Uani d . 1 . .
    H H2A 0.3454 0.1699 -0.0204 0.075 Uiso calc R 1 . .
    H H2B 0.3547 0.4577 -0.0203 0.075 Uiso calc R 1 . .
    C C7 0.45135(10) 0.2643(4) 0.29659(11) 0.0535(5) Uani d . 1 . .
    H H7 0.4827 0.1380 0.3034 0.064 Uiso calc R 1 . .
    C C4 0.32303(10) 0.4677(4) 0.15823(10) 0.0553(5) Uani d . 1 . .
    H H4 0.2955 0.6057 0.1519 0.066 Uiso calc R 1 . .
    C C8 0.44380(10) 0.4485(4) 0.34762(10) 0.0513(5) Uani d . 1 . .
    C C6 0.41180(10) 0.2704(4) 0.23553(10) 0.0539(5) Uani d . 1 . .
    H H6 0.4170 0.1467 0.2014 0.065 Uiso calc R 1 . .
    C C3 0.27888(9) 0.3439(4) 0.04791(10) 0.0532(5) Uani d . 1 . .
    H H3 0.2592 0.5101 0.0506 0.064 Uiso calc R 1 . .
    C C10 0.35804(10) 0.6392(4) 0.27558(11) 0.0591(5) Uani d . 1 . .
    H H10 0.3270 0.7666 0.2688 0.071 Uiso calc R 1 . .
    C C1 0.27826(11) 0.3452(4) -0.08769(11) 0.0636(6) Uani d . 1 . .
    H H1B 0.2587 0.5095 -0.0908 0.076 Uiso calc R 1 . .
    H H1A 0.3069 0.3204 -0.1294 0.076 Uiso calc R 1 . .
    C C11 0.52945(14) 0.2748(6) 0.42442(13) 0.0871(8) Uani d . 1 . .
    H H11A 0.5509 0.3076 0.4696 0.131 Uiso calc R 1 . .
    H H11B 0.5631 0.2746 0.3872 0.131 Uiso calc R 1 . .
    H H11C 0.5075 0.1164 0.4262 0.131 Uiso calc R 1 . .
    C C9 0.39688(10) 0.6346(4) 0.33659(11) 0.0595(6) Uani d . 1 . .
    H H9 0.3916 0.7580 0.3708 0.071 Uiso calc R 1 . .
loop_
    _atom_site_aniso_label
    _atom_site_aniso_U_11
    _atom_site_aniso_U_22
    _atom_site_aniso_U_33
    _atom_site_aniso_U_12
    _atom_site_aniso_U_13
    _atom_site_aniso_U_23
    O1 0.0718(9) 0.0912(12) 0.0509(9) 0.0097(9) -0.0096(7) -0.0121(8)
    N1 0.0534(9) 0.0608(11) 0.0532(10) 0.0022(8) -0.0042(8) -0.0036(8)
    C5 0.0448(9) 0.0533(11) 0.0497(11) -0.0015(9) 0.0020(8) -0.0005(9)
    C2 0.0514(11) 0.0790(16) 0.0583(13) -0.0074(10) 0.0038(10) 0.0038(11)
    C7 0.0538(11) 0.0521(12) 0.0544(11) 0.0079(9) 0.0001(10) -0.0009(9)
    C4 0.0490(11) 0.0572(12) 0.0597(13) 0.0051(9) -0.0020(9) 0.0010(10)
    C8 0.0510(10) 0.0593(12) 0.0436(10) -0.0043(9) 0.0035(9) -0.0025(9)
    C6 0.0574(11) 0.0524(12) 0.0518(11) 0.0006(9) 0.0032(10) -0.0101(9)
    C3 0.0528(11) 0.0543(12) 0.0524(11) 0.0028(9) -0.0044(9) 0.0016(9)
    C10 0.0572(12) 0.0541(12) 0.0661(13) 0.0088(10) 0.0001(10) -0.0060(10)
    C1 0.0680(13) 0.0694(14) 0.0535(12) -0.0003(11) 0.0036(10) 0.0037(10)
    C11 0.0886(17) 0.110(2) 0.0625(15) 0.0236(16) -0.0193(13) 0.0001(14)
    C9 0.0628(12) 0.0580(13) 0.0578(13) 0.0034(10) 0.0017(10) -0.0148(10)
_geom_special_details
;
All e.s.d.'s (except the e.s.d. in the dihedral angle between two l.s. planes)
are estimated using the full covariance matrix. The cell e.s.d.'s are taken
into account individually in the estimation of e.s.d.'s in distances, angles
and torsion angles; correlations between e.s.d.'s in cell parameters are only
used when they are defined by crystal symmetry. An approximate (isotropic)
treatment of cell e.s.d.'s is used for estimating e.s.d.'s involving l.s.
planes.
;
loop_
    _geom_bond_atom_site_label_1
    _geom_bond_atom_site_label_2
    _geom_bond_site_symmetry_2
    _geom_bond_distance
    _geom_bond_publ_flag
    O1 C8 . 1.366(2) ?
    O1 C11 . 1.433(3) ?
    N1 C4 . 1.249(2) ?
    N1 C3 . 1.457(2) ?
    C5 C10 . 1.389(3) ?
    C5 C6 . 1.387(3) ?
    C5 C4 . 1.472(3) ?
    C2 C3 . 1.523(3) ?
    C2 C1 . 1.521(3) ?
    C2 H2A . 0.9700 ?
    C2 H2B . 0.9700 ?
    C7 C6 . 1.380(3) ?
    C7 C8 . 1.386(3) ?
    C7 H7 . 0.9300 ?
    C4 H4 . 0.9300 ?
    C8 C9 . 1.381(3) ?
    C6 H6 . 0.9300 ?
    C3 C3 2 1.525(4) ?
    C3 H3 . 0.9800 ?
    C10 C9 . 1.371(3) ?
    C10 H10 . 0.9300 ?
    C1 C1 2 1.516(4) ?
    C1 H1B . 0.9700 ?
    C1 H1A . 0.9700 ?
    C11 H11A . 0.9600 ?
    C11 H11B . 0.9600 ?
    C11 H11C . 0.9600 ?
    C9 H9 . 0.9300 ?
loop_
    _geom_angle_atom_site_label_1
    _geom_angle_atom_site_label_2
    _geom_angle_atom_site_label_3
    _geom_angle_site_symmetry_1
    _geom_angle_site_symmetry_3
    _geom_angle
    _geom_angle_publ_flag
    C8 O1 C11 . . 118.35(17) ?
    C4 N1 C3 . . 118.88(17) ?
    C10 C5 C6 . . 117.90(18) ?
    C10 C5 C4 . . 119.83(18) ?
    C6 C5 C4 . . 122.25(18) ?
    C3 C2 C1 . . 112.52(16) ?
    C3 C2 H2A . . 109.1 ?
    C1 C2 H2A . . 109.1 ?
    C3 C2 H2B . . 109.1 ?
    C1 C2 H2B . . 109.1 ?
    H2A C2 H2B . . 107.8 ?
    C6 C7 C8 . . 119.32(19) ?
    C6 C7 H7 . . 120.3 ?
    C8 C7 H7 . . 120.3 ?
    N1 C4 C5 . . 124.96(19) ?
    N1 C4 H4 . . 117.5 ?
    C5 C4 H4 . . 117.5 ?
    O1 C8 C9 . . 115.75(17) ?
    O1 C8 C7 . . 124.70(18) ?
    C9 C8 C7 . . 119.55(18) ?
    C7 C6 C5 . . 121.71(18) ?
    C7 C6 H6 . . 119.1 ?
    C5 C6 H6 . . 119.1 ?
    N1 C3 C3 . 2 109.94(14) ?
    N1 C3 C2 . . 109.88(15) ?
    C3 C3 C2 2 . 111.46(14) ?
    N1 C3 H3 . . 108.5 ?
    C3 C3 H3 2 . 108.5 ?
    C2 C3 H3 . . 108.5 ?
    C9 C10 C5 . . 120.92(19) ?
    C9 C10 H10 . . 119.5 ?
    C5 C10 H10 . . 119.5 ?
    C1 C1 C2 2 . 111.22(15) ?
    C1 C1 H1B 2 . 109.4 ?
    C2 C1 H1B . . 109.4 ?
    C1 C1 H1A 2 . 109.4 ?
    C2 C1 H1A . . 109.4 ?
    H1B C1 H1A . . 108.0 ?
    O1 C11 H11A . . 109.5 ?
    O1 C11 H11B . . 109.5 ?
    H11A C11 H11B . . 109.5 ?
    O1 C11 H11C . . 109.5 ?
    H11A C11 H11C . . 109.5 ?
    H11B C11 H11C . . 109.5 ?
    C8 C9 C10 . . 120.61(19) ?
    C8 C9 H9 . . 119.7 ?
    C10 C9 H9 . . 119.7 ?
loop_
    _geom_torsion_atom_site_label_1
    _geom_torsion_atom_site_label_2
    _geom_torsion_atom_site_label_3
    _geom_torsion_atom_site_label_4
    _geom_torsion_site_symmetry_1
    _geom_torsion_site_symmetry_2
    _geom_torsion_site_symmetry_3
    _geom_torsion_site_symmetry_4
    _geom_torsion
    _geom_torsion_publ_flag
    C3 N1 C4 C5 . . . . -179.41(17) ?
    C10 C5 C4 N1 . . . . -175.8(2) ?
    C6 C5 C4 N1 . . . . 6.0(3) ?
    C11 O1 C8 C9 . . . . -179.9(2) ?
    C11 O1 C8 C7 . . . . 0.1(3) ?
    C6 C7 C8 O1 . . . . -179.97(18) ?
    C6 C7 C8 C9 . . . . 0.0(3) ?
    C8 C7 C6 C5 . . . . -0.1(3) ?
    C10 C5 C6 C7 . . . . 0.4(3) ?
    C4 C5 C6 C7 . . . . 178.64(18) ?
    C4 N1 C3 C3 . . . 2 -112.3(2) ?
    C4 N1 C3 C2 . . . . 124.6(2) ?
    C1 C2 C3 N1 . . . . 175.80(18) ?
    C1 C2 C3 C3 . . . 2 53.7(3) ?
    C6 C5 C10 C9 . . . . -0.6(3) ?
    C4 C5 C10 C9 . . . . -178.92(19) ?
    C3 C2 C1 C1 . . . 2 -54.7(3) ?
    O1 C8 C9 C10 . . . . 179.73(18) ?
    C7 C8 C9 C10 . . . . -0.3(3) ?
    C5 C10 C9 C8 . . . . 0.6(3) ?
data_New_Global_Publ_Block
_journal_date_recd_electronic     2008-07-24
_journal_date_accepted     2008-07-27
_journal_name_full     'Acta Crystallographica, Section E'
_journal_year     2008
_journal_volume     64
_journal_issue      8
_journal_page_first     o1647
_journal_page_last     o1647
_journal_paper_category     QO
_journal_coeditor_code     WK2089
_publ_contact_author_name     'Dr Guo-Xi Wang'
_publ_contact_author_address
;
Department of Chemical Engineering, Anyang Institute of Technology,
Anyang, 455000, People's Republic of China
;
_publ_contact_author_email     'aywgx@yahoo.com.cn'
_publ_contact_author_fax     '862552092541'
_publ_contact_author_phone     '862552092541'
_publ_section_title
;\
(<i>E</i>,<i>E</i>)-<i>N</i>,<i>N</i>'-Bis(4-\
methoxybenzylidene)cyclohexane-1,2-diamine
;
_publ_section_title_footnote     .
loop_
    _publ_author_name
    _publ_author_footnote
    _publ_author_address
    'Wang, Guo-Xi' .
;
Department of Chemical Engineering, Anyang Institute of Technology,
Anyang, 455000, People's Republic of China
;
_publ_section_synopsis     .
