# Supplementary material for: (E,E)-N,N′-Bis­(4-methoxy­benzyl­idene)cyclo­hexane-1,2-diamine
Source: Acta Crystallogr Sect E Struct Rep Online. 2008 Jul 31;64(Pt 8):o1647. doi: 10.1107/S1600536808023751 (PMC2962231; doi:10.1107/S1600536808023751)
Supplement: Supplementary file 2 [file e-64-o1647-Isup2.hkl]

# 
# h,k,l, Fc-squared, Fo-squared, sigma(Fo-squared) and status flag 
# 
data_I
_shelx_title ' 1                               Pccn' 
_shelx_refln_list_code          4 
_shelx_F_calc_maximum      134.72 
_exptl_crystal_F_000       751.88 
_reflns_d_resolution_high  0.7696 
 
loop_ 
 _symmetry_equiv_pos_as_xyz 
 'x, y, z' 
 '-x+1/2, -y+1/2, z' 
 'x+1/2, -y, -z+1/2' 
 '-x, y+1/2, -z+1/2' 
 '-x, -y, -z' 
 'x-1/2, y-1/2, -z' 
 '-x-1/2, y, z-1/2' 
 'x, -y-1/2, z-1/2' 
 
_cell_length_a    19.6740 
_cell_length_b     5.4097 
_cell_length_c    18.6620 
_cell_angle_alpha  90.000 
_cell_angle_beta   90.000 
_cell_angle_gamma  90.000 
 
_shelx_F_squared_multiplier     1.000 
 
loop_ 
 _refln_index_h 
 _refln_index_k 
 _refln_index_l 
 _refln_F_squared_calc 
 _refln_F_squared_meas 
 _refln_F_squared_sigma 
 _refln_observed_status 
   4   0   0        4.01        5.63      1.53 o 
   6   0   0     4207.40     4179.28     31.72 o 
   8   0   0     1787.76     1762.05     21.05 o 
  10   0   0      110.92      103.30      7.36 o 
  12   0   0       14.76       21.71      3.71 o 
  14   0   0      322.68      292.31     12.47 o 
  16   0   0       44.38       48.91      6.41 o 
  18   0   0       30.07       27.10      4.09 o 
  20   0   0      175.64      206.65     22.99 o 
  22   0   0      487.57      486.49     53.98 o 
  24   0   0       53.14       31.29      7.82 o 
   3   1   0     2025.63     1695.84     11.57 o 
   5   1   0     1080.39      976.47      6.79 o 
   7   1   0     3035.26     3158.62     15.56 o 
   9   1   0     2291.51     2367.85     23.09 o 
  11   1   0      274.76      284.45      6.60 o 
  13   1   0       15.64       12.42      2.44 o 
  15   1   0       73.32       82.59      4.98 o 
  17   1   0       58.33       55.96      6.52 o 
  19   1   0      160.31      173.04      7.85 o 
  21   1   0      226.59      282.28     27.22 o 
  23   1   0       56.56       41.78      6.40 o 
  25   1   0       45.11       50.74      8.28 o 
   0   2   0     2139.94     2049.28     22.22 o 
   2   2   0       71.92       70.09      3.92 o 
   4   2   0       43.78       39.78      2.89 o 
   6   2   0      670.36      677.66      8.67 o 
   8   2   0     1385.56     1525.25     16.37 o 
  10   2   0      161.15      196.31      6.83 o 
  12   2   0       10.53       10.01      1.81 o 
  14   2   0      157.96      145.07      6.15 o 
  16   2   0      187.54      184.84      8.17 o 
  18   2   0       11.67       11.11      3.30 o 
  20   2   0        0.01        6.16      5.67 o 
  22   2   0       36.20       27.34      5.32 o 
  24   2   0       10.11        2.11      8.03 o 
   1   3   0        1.50        1.65      3.90 o 
   3   3   0       67.23       70.33      6.95 o 
   5   3   0       67.71       65.05      4.86 o 
   7   3   0      328.86      405.09     10.54 o 
   9   3   0      547.26      559.89     10.04 o 
  11   3   0       97.86      112.77      4.73 o 
  13   3   0       36.63       33.46      3.41 o 
  15   3   0        8.33        9.27      2.75 o 
  17   3   0       68.40       56.50      6.09 o 
  19   3   0       55.34       50.36      6.73 o 
  21   3   0        0.80        4.07      5.27 o 
  23   3   0        0.05       -2.26      9.75 o 
   0   4   0      102.34       99.76      9.32 o 
   2   4   0      708.06      688.35     13.53 o 
   4   4   0       30.82       34.28      4.29 o 
   6   4   0       30.04       27.58      4.86 o 
   8   4   0      173.88      177.15      9.38 o 
  10   4   0       54.34       56.03      5.22 o 
  12   4   0       33.23       45.31      5.11 o 
  14   4   0       63.51       78.58      7.17 o 
  16   4   0       37.38       33.33      6.93 o 
  18   4   0        8.69        9.90      4.10 o 
  20   4   0        0.56        6.09      3.76 o 
   1   5   0       54.20       64.19      7.04 o 
   3   5   0      981.83     1020.55     41.87 o 
   5   5   0       13.73       10.96      3.26 o 
   7   5   0        6.55        8.23      3.68 o 
   9   5   0       39.52       46.55      5.51 o 
  11   5   0       18.86       17.31      3.34 o 
  13   5   0        5.58        1.76      3.89 o 
  15   5   0       20.72       24.49      6.14 o 
  17   5   0       12.56       14.28      4.68 o 
   0   6   0       32.82       74.70     24.21 o 
   2   6   0      152.13      151.59     12.60 o 
   4   6   0        0.68       -1.29      5.77 o 
   6   6   0       22.90       19.71      6.17 o 
   8   6   0        4.87        8.37      6.19 o 
  10   6   0        8.20        4.66      5.73 o 
  12   6   0        1.28       11.41      5.55 o 
   1   7   0       45.89       44.27      9.03 o 
   1   1   1     1883.14     1930.72      4.61 o 
   2   1   1    18148.79    16934.68     19.80 o 
   3   1   1    13790.56    13111.04     33.68 o 
   4   1   1        6.31        6.67      1.33 o 
   5   1   1     1976.39     1772.12      6.29 o 
   6   1   1       63.11       58.52      2.34 o 
   7   1   1      659.35      607.07      5.35 o 
   8   1   1     1524.40     1629.34      8.41 o 
   9   1   1        1.46        1.88      1.24 o 
  10   1   1       37.47       50.49      2.15 o 
  11   1   1       24.50       23.91      1.98 o 
  12   1   1        0.12        2.47      1.36 o 
  13   1   1       55.45       53.17      2.73 o 
  14   1   1       24.84       25.28      2.34 o 
  15   1   1       17.93       14.43      1.70 o 
  16   1   1        4.05        5.22      1.48 o 
  17   1   1       84.73       81.08      3.87 o 
  18   1   1       37.40       35.26      2.39 o 
  19   1   1       30.52       27.43      2.91 o 
  20   1   1       14.20       14.43      2.67 o 
  21   1   1        1.47        7.19      2.87 o 
  22   1   1       11.39        3.71      3.82 o 
  23   1   1       64.96       62.42      8.27 o 
  24   1   1       73.25       79.57      8.51 o 
  25   1   1        4.27        3.47      3.19 o 
   1   2   1       67.38       61.71      1.80 o 
   2   2   1     3198.53     3155.21     12.13 o 
   3   2   1      345.92      332.03      3.42 o 
   4   2   1     3981.73     4000.22     16.65 o 
   5   2   1      475.79      473.97      4.38 o 
   6   2   1      443.86      404.43      4.64 o 
   7   2   1       67.03       71.74      2.51 o 
   8   2   1      598.78      650.90      6.31 o 
   9   2   1      739.96      815.46      8.36 o 
  10   2   1        0.71       -0.04      1.82 o 
  11   2   1        1.36        5.01      1.37 o 
  12   2   1        2.02        6.33      1.41 o 
  13   2   1       48.39       41.33      2.59 o 
  14   2   1       46.03       35.25      2.30 o 
  15   2   1        0.19        4.91      1.89 o 
  16   2   1      137.28      129.13      5.05 o 
  17   2   1       59.71       56.80      3.62 o 
  18   2   1       13.07        7.24      2.25 o 
  19   2   1       25.61       22.29      2.40 o 
  20   2   1        5.32        7.05      2.65 o 
  21   2   1        3.43        4.75      2.22 o 
  22   2   1       25.45       29.11      3.27 o 
  23   2   1       22.15       13.36      2.75 o 
  24   2   1       34.29       33.64      7.83 o 
   1   3   1      247.66      235.36      3.91 o 
   2   3   1       53.00       48.06      2.97 o 
   3   3   1      175.10      178.45      4.63 o 
   4   3   1        0.04        4.61      1.61 o 
   5   3   1     1950.39     2124.57     21.18 o 
   6   3   1      319.87      282.61      6.09 o 
   7   3   1      293.27      290.33      6.50 o 
   8   3   1      129.99      141.08      4.26 o 
   9   3   1       53.93       60.14      2.70 o 
  10   3   1       12.38        7.04      1.64 o 
  11   3   1        3.26        4.64      1.68 o 
  12   3   1        5.67        9.15      1.69 o 
  13   3   1       33.73       38.14      2.64 o 
  14   3   1        9.91        3.66      1.90 o 
  15   3   1        8.20        6.35      1.53 o 
  16   3   1        1.66       -0.67      2.36 o 
  17   3   1       50.31       44.02      3.52 o 
  18   3   1       57.08       52.79      5.71 o 
  19   3   1        5.04        5.36      2.82 o 
  20   3   1        6.03        7.03      2.70 o 
  21   3   1       16.32       18.90      3.73 o 
  22   3   1        2.20        1.42      3.05 o 
  23   3   1        9.75       15.69      6.18 o 
   1   4   1      128.34      132.68      3.68 o 
   2   4   1      310.92      323.27      5.42 o 
   3   4   1       26.03       30.91      3.12 o 
   4   4   1       38.21       34.40      3.03 o 
   5   4   1        1.99        4.47      1.88 o 
   6   4   1      507.00      526.65     10.35 o 
   7   4   1       76.80       78.10      4.54 o 
   8   4   1        0.20        4.28      2.46 o 
   9   4   1        0.77        5.86      2.71 o 
  10   4   1        6.90        5.98      2.19 o 
  11   4   1       88.84       88.67      4.75 o 
  12   4   1        5.02        3.10      2.39 o 
  13   4   1        0.15        5.57      2.89 o 
  14   4   1       15.46       16.56      2.72 o 
  15   4   1       56.58       43.11      4.93 o 
  16   4   1       21.40       26.26      4.31 o 
  17   4   1        3.68        6.04      2.94 o 
  18   4   1       10.33       11.89      2.98 o 
  19   4   1        2.84        5.67      3.48 o 
  20   4   1        1.11        8.74      2.63 o 
   1   5   1        5.45        9.36      4.34 o 
   2   5   1       30.65       37.23      4.62 o 
   3   5   1      161.89      181.43      7.51 o 
   4   5   1        0.41        3.33      5.27 o 
   5   5   1       11.77       10.62      2.49 o 
   6   5   1       17.71       15.54      2.42 o 
   7   5   1        2.05        4.80      2.83 o 
   8   5   1        2.76        2.12      3.53 o 
   9   5   1        9.26       12.84      3.61 o 
  10   5   1       24.56       20.33      2.80 o 
  11   5   1       26.51       26.17      4.09 o 
  12   5   1        6.11        7.08      2.62 o 
  13   5   1        0.03        4.67      2.75 o 
  14   5   1        1.06        4.83      2.27 o 
  15   5   1        7.81        8.44      2.62 o 
  16   5   1        1.80        0.33      3.74 o 
  17   5   1       13.92       12.65      3.04 o 
   1   6   1      234.86      283.06     10.17 o 
   2   6   1        0.01        3.97      4.45 o 
   3   6   1       50.69       66.61      5.97 o 
   4   6   1       27.66       18.44      4.27 o 
   5   6   1        6.06        3.60      4.82 o 
   6   6   1        2.53        1.20      4.25 o 
   7   6   1        3.11        2.22      4.23 o 
   8   6   1        9.24        7.81      3.83 o 
   9   6   1       10.42       13.70      4.33 o 
  10   6   1       24.99       29.96      4.49 o 
  11   6   1        1.60        8.18      3.59 o 
  12   6   1        6.21       11.30      5.47 o 
  13   6   1        0.69       10.22      4.47 o 
   1   7   1        0.13       -5.76      5.76 o 
   2   7   1        0.18       12.15      8.93 o 
   2   0   2     6436.49     5879.22     27.47 o 
   3   0   2     5591.63     5427.73     15.64 o 
   5   0   2     7093.96     7372.72     33.05 o 
   6   0   2     2058.87     2085.52     17.27 o 
   7   0   2     1283.60     1206.76      9.61 o 
   8   0   2       39.83       34.89      3.13 o 
   9   0   2     1243.97     1209.75     13.04 o 
  10   0   2      585.26      619.65      8.51 o 
  11   0   2      381.81      412.95      6.61 o 
  12   0   2       30.38       24.21      2.92 o 
  13   0   2      315.05      363.84      8.47 o 
  14   0   2      177.79      205.70      7.21 o 
  15   0   2       72.56       73.53      4.73 o 
  16   0   2       60.45       57.63      4.00 o 
  17   0   2       54.91       66.59      4.26 o 
  18   0   2      147.79      144.54      8.89 o 
  19   0   2        4.55        5.35      3.07 o 
  20   0   2      288.45      300.86     32.50 o 
  21   0   2      297.23      296.67     27.47 o 
  22   0   2       62.64       58.89      7.91 o 
  23   0   2       19.54       21.51      5.22 o 
  24   0   2        4.53       -2.75      4.65 o 
  25   0   2        0.42        4.96      5.08 o 
   0   1   2      138.01       87.73      2.45 o 
   1   1   2     4613.55     4397.82     11.42 o 
   2   1   2     5073.69     4907.68     13.41 o 
   3   1   2     9082.97     8769.86     18.91 o 
   4   1   2     8183.63     8249.92     25.88 o 
   5   1   2     5689.34     5483.43     13.92 o 
   6   1   2       21.47       26.11      1.70 o 
   7   1   2        0.06       -0.47      1.68 o 
   8   1   2       13.38       17.54      1.21 o 
   9   1   2        0.99        2.08      1.34 o 
  10   1   2      671.19      682.63      7.21 o 
  11   1   2        5.84        7.54      1.43 o 
  12   1   2      610.43      634.11     11.81 o 
  13   1   2        0.16        2.02      1.92 o 
  14   1   2       66.80       60.30      2.84 o 
  15   1   2        8.61        9.26      1.55 o 
  16   1   2       12.16       11.52      2.05 o 
  17   1   2        3.95        4.25      1.74 o 
  18   1   2        0.23       -0.12      1.90 o 
  19   1   2      118.88      132.07      5.14 o 
  20   1   2        6.44       11.27      2.58 o 
  21   1   2        6.35        4.13      2.41 o 
  22   1   2       11.15        5.31      2.49 o 
  23   1   2        8.57       14.21      3.05 o 
  24   1   2        1.61       11.01      3.00 o 
  25   1   2       16.78       11.70      3.90 o 
   0   2   2       22.11       17.33      1.94 o 
   1   2   2        7.16        1.78      1.07 o 
   2   2   2     2017.29     1987.51     12.28 o 
   3   2   2      527.26      476.43      4.59 o 
   4   2   2       42.69       49.29      2.41 o 
   5   2   2     1508.45     1445.58     10.77 o 
   6   2   2     1259.00     1419.37     11.09 o 
   7   2   2      673.80      742.40      6.80 o 
   8   2   2        0.64       -1.25      1.78 o 
   9   2   2      177.94      170.22      4.01 o 
  10   2   2       35.08       35.03      2.25 o 
  11   2   2       90.61       91.23      3.09 o 
  12   2   2       42.66       50.67      2.62 o 
  13   2   2      114.45       99.54      3.32 o 
  14   2   2        0.96        2.60      1.90 o 
  15   2   2       55.30       55.49      3.33 o 
  16   2   2       56.82       55.72      3.90 o 
  17   2   2       25.48       25.29      2.42 o 
  18   2   2        7.39        7.71      1.63 o 
  19   2   2       11.94       10.72      2.19 o 
  20   2   2       80.05       76.63      5.45 o 
  21   2   2       13.33       12.56      2.50 o 
  22   2   2        2.27        3.38      2.58 o 
  23   2   2        0.00        0.76      2.64 o 
  24   2   2        6.50        8.20      6.57 o 
   0   3   2        0.57        1.02      2.55 o 
   1   3   2       69.03       62.43      2.03 o 
   2   3   2       14.31       14.86      2.25 o 
   3   3   2      485.39      495.98      6.83 o 
   4   3   2      173.33      191.91      4.92 o 
   5   3   2      644.03      640.32      8.33 o 
   6   3   2        2.03        2.97      2.84 o 
   7   3   2        0.04        2.16      1.26 o 
   8   3   2       28.69       28.55      2.17 o 
   9   3   2        0.19        1.80      1.80 o 
  10   3   2        2.82        6.83      1.90 o 
  11   3   2       26.13       30.37      2.12 o 
  12   3   2       12.46       12.82      1.92 o 
  13   3   2       21.23       17.28      1.97 o 
  14   3   2       10.41        8.34      2.43 o 
  15   3   2       56.86       65.24      3.91 o 
  16   3   2        6.02        6.42      1.98 o 
  17   3   2       38.86       46.69      4.15 o 
  18   3   2        1.26        4.01      2.84 o 
  19   3   2       26.00       21.04      2.85 o 
  20   3   2        1.07        1.95      2.39 o 
  21   3   2        1.85        2.16      3.00 o 
  22   3   2        2.97        5.17      3.79 o 
   0   4   2      208.81      227.87     14.72 o 
   1   4   2      166.05      180.45      6.06 o 
   2   4   2       17.70       15.25      3.48 o 
   3   4   2        1.89        7.20      1.88 o 
   4   4   2       15.48       14.68      3.00 o 
   5   4   2      184.12      176.34      5.33 o 
   6   4   2      101.18       92.42      5.61 o 
   7   4   2       23.86       26.90      3.42 o 
   8   4   2      198.19      202.24      7.11 o 
   9   4   2       16.01       13.67      2.72 o 
  10   4   2        0.68        1.06      2.48 o 
  11   4   2        4.12        3.57      2.97 o 
  12   4   2        1.45        4.60      2.34 o 
  13   4   2       57.86       48.16      4.82 o 
  14   4   2        0.00        4.48      2.24 o 
  15   4   2        0.06       -0.21      2.73 o 
  16   4   2        0.07        2.84      2.67 o 
  17   4   2        0.53       -0.39      3.34 o 
  18   4   2       12.91       12.62      3.19 o 
  19   4   2        0.63        1.06      2.90 o 
  20   4   2        3.95        3.05      2.36 o 
   0   5   2      116.92      111.40      8.29 o 
   1   5   2      558.59      598.35     14.18 o 
   2   5   2      202.10      216.94     10.23 o 
   3   5   2       83.92       89.97      5.22 o 
   4   5   2        8.79       10.89      4.19 o 
   5   5   2        1.78        4.46      3.80 o 
   6   5   2       24.48       17.81      2.67 o 
   7   5   2        0.38        7.88      3.02 o 
   8   5   2        0.13       -1.39      2.65 o 
   9   5   2        2.72        5.54      2.63 o 
  10   5   2       11.85       12.68      2.37 o 
  11   5   2        1.44        8.28      4.42 o 
  12   5   2       15.87        9.63      2.53 o 
  13   5   2       37.82       27.93      3.53 o 
  14   5   2        0.06        0.58      2.69 o 
  15   5   2        1.15        5.14      3.42 o 
  16   5   2        1.57        5.10      3.32 o 
  17   5   2        1.10        7.13      2.94 o 
   0   6   2       70.74       64.34      8.64 o 
   1   6   2        2.05        9.06      4.32 o 
   2   6   2        1.97        5.13      4.10 o 
   3   6   2        0.33        4.94      4.15 o 
   4   6   2       10.22       16.54      5.05 o 
   5   6   2        1.10        0.07      4.22 o 
   6   6   2       12.10        4.24      4.02 o 
   7   6   2       18.24       22.28      4.45 o 
   8   6   2       20.54       20.04      5.04 o 
   9   6   2        0.12        5.57      4.07 o 
  10   6   2        0.17       -1.91      4.51 o 
  11   6   2        5.57        8.95      3.85 o 
  12   6   2        0.03        3.32      4.35 o 
  13   6   2        0.67        4.75      5.70 o 
   0   7   2        2.71       -1.95      7.62 o 
   1   7   2        0.56        0.07      5.52 o 
   1   1   3     1600.76     1530.16      6.31 o 
   2   1   3      697.30      707.21      3.91 o 
   3   1   3     1234.02     1101.93      8.28 o 
   4   1   3      757.55      726.86      4.14 o 
   5   1   3      896.90      841.42      7.57 o 
   6   1   3     3264.57     3295.25     12.34 o 
   7   1   3      627.58      616.07      6.06 o 
   8   1   3      142.17      139.24      3.57 o 
   9   1   3       74.82       79.84      3.32 o 
  10   1   3        7.06        8.30      1.31 o 
  11   1   3      232.07      235.82      4.60 o 
  12   1   3      961.89      988.02     14.02 o 
  13   1   3        4.56        4.09      2.16 o 
  14   1   3      222.11      238.15      5.70 o 
  15   1   3        0.10        5.05      1.66 o 
  16   1   3       26.31       34.62      2.60 o 
  17   1   3        0.49        1.56      2.09 o 
  18   1   3       35.38       34.78      3.44 o 
  19   1   3      122.73      133.60      5.21 o 
  20   1   3      100.81       92.62      5.56 o 
  21   1   3        6.79       13.74      2.69 o 
  22   1   3        0.17        0.36      2.61 o 
  23   1   3       20.41       17.34      3.06 o 
  24   1   3        1.90        0.34      2.80 o 
  25   1   3        1.88        8.36      5.36 o 
   1   2   3      794.86      770.85      5.68 o 
   2   2   3      557.69      535.85      3.81 o 
   3   2   3        7.03        5.93      1.39 o 
   4   2   3       20.37       30.95      1.91 o 
   5   2   3      275.30      235.91      3.41 o 
   6   2   3     1898.30     2037.88     14.40 o 
   7   2   3      242.76      198.07      3.24 o 
   8   2   3        0.09        1.80      1.52 o 
   9   2   3      178.81      154.18      3.94 o 
  10   2   3        1.99        4.99      1.57 o 
  11   2   3        7.43        6.17      1.38 o 
  12   2   3      150.63      152.70      3.93 o 
  13   2   3        0.33        0.88      1.74 o 
  14   2   3       29.62       34.31      2.47 o 
  15   2   3        8.51        8.22      1.95 o 
  16   2   3        7.93        8.28      2.03 o 
  17   2   3        2.29        4.66      2.97 o 
  18   2   3        3.90        3.63      1.95 o 
  19   2   3        1.06        4.88      1.58 o 
  20   2   3       10.11        5.73      2.22 o 
  21   2   3        1.02        5.29      2.13 o 
  22   2   3        5.11        1.90      2.76 o 
  23   2   3        2.13        5.76      4.06 o 
  24   2   3        0.52       15.51     21.87 o 
   1   3   3      143.72      162.97      3.23 o 
   2   3   3       63.47       71.78      2.73 o 
   3   3   3     1002.41     1080.28     10.89 o 
   4   3   3      410.33      435.29      6.00 o 
   5   3   3        0.26        2.54      1.29 o 
   6   3   3      153.21      144.74      3.39 o 
   7   3   3        9.33       10.80      1.29 o 
   8   3   3       58.05       47.17      2.37 o 
   9   3   3       32.79       33.41      2.57 o 
  10   3   3      109.80       99.14      3.33 o 
  11   3   3       13.58       14.32      1.83 o 
  12   3   3        3.46        6.41      2.28 o 
  13   3   3        7.36        5.76      2.07 o 
  14   3   3       25.21       22.10      2.37 o 
  15   3   3       44.33       42.95      3.09 o 
  16   3   3       16.95       18.81      2.36 o 
  17   3   3        2.83        4.31      2.01 o 
  18   3   3        7.64       11.32      2.47 o 
  19   3   3        5.91        5.13      2.38 o 
  20   3   3        0.24        3.20      2.73 o 
  21   3   3        1.26        9.40      3.13 o 
  22   3   3        4.11        1.53      3.28 o 
   1   4   3        5.09        8.26      1.84 o 
   2   4   3        1.17        4.74      1.93 o 
   3   4   3      369.78      355.69      6.31 o 
   4   4   3      224.04      225.07      7.04 o 
   5   4   3        4.05        4.59      2.29 o 
   6   4   3        0.43        5.68      2.01 o 
   7   4   3       84.50       81.66      4.09 o 
   8   4   3        6.73       12.26      2.54 o 
   9   4   3        3.27        7.84      2.38 o 
  10   4   3        2.88        4.65      2.45 o 
  11   4   3       29.53       23.80      3.01 o 
  12   4   3        8.73        8.50      2.40 o 
  13   4   3        0.58        6.21      2.18 o 
  14   4   3        3.51        1.86      2.78 o 
  15   4   3       15.49        8.86      3.24 o 
  16   4   3        1.85        3.80      2.52 o 
  17   4   3        1.61        4.17      2.49 o 
  18   4   3        6.78        7.60      2.55 o 
  19   4   3        9.58        4.56      2.75 o 
  20   4   3        7.80       13.03      2.89 o 
   1   5   3       11.07        6.66      4.17 o 
   2   5   3        0.64        1.30      3.91 o 
   3   5   3       43.45       43.87      4.65 o 
   4   5   3       89.50       87.21      5.47 o 
   5   5   3        4.67        4.36      2.61 o 
   6   5   3        0.01        6.01      2.40 o 
   7   5   3        2.34        3.97      2.59 o 
   8   5   3       12.71       11.09      3.41 o 
   9   5   3        0.12        5.74      2.62 o 
  10   5   3        5.07        9.77      2.52 o 
  11   5   3       15.51       13.08      3.00 o 
  12   5   3        0.49        3.97      2.31 o 
  13   5   3        0.00        3.55      3.03 o 
  14   5   3        0.68        3.13      2.97 o 
  15   5   3        1.58        3.93      3.01 o 
  16   5   3        0.21        2.01      3.08 o 
  17   5   3        0.04        4.22      3.90 o 
   1   6   3        5.11        3.86      4.00 o 
   2   6   3        1.10       -3.89      4.46 o 
   3   6   3       16.45       23.90      5.91 o 
   4   6   3       71.84       70.14      5.22 o 
   5   6   3       39.31       34.27      6.67 o 
   6   6   3        0.00        2.86      4.04 o 
   7   6   3        5.77        9.57      3.58 o 
   8   6   3        0.02        4.96      3.99 o 
   9   6   3        1.66        3.61      3.78 o 
  10   6   3        5.32        3.41      4.03 o 
  11   6   3       18.03       13.35      4.50 o 
  12   6   3        3.27        2.61      5.77 o 
   0   0   4     1185.45     1139.72      7.98 o 
   1   0   4       32.12       32.74      2.86 o 
   2   0   4      459.84      437.95      3.46 o 
   3   0   4     3646.25     3467.19     14.00 o 
   4   0   4     7870.80     7534.32     40.61 o 
   5   0   4     4009.42     3952.19     13.15 o 
   6   0   4      283.03      262.16      3.38 o 
   7   0   4        8.26        8.52      1.96 o 
   8   0   4      927.05     1070.00     11.64 o 
   9   0   4      155.07      129.65      4.00 o 
  10   0   4      549.09      521.01      7.32 o 
  11   0   4       14.51       15.98      2.11 o 
  12   0   4       13.22       19.89      3.43 o 
  13   0   4      479.60      499.06      9.37 o 
  14   0   4      770.37      763.90     11.47 o 
  15   0   4      151.24      141.32      8.66 o 
  16   0   4       23.82       21.07      3.92 o 
  17   0   4      383.71      423.14     14.36 o 
  18   0   4      288.59      313.76     20.71 o 
  19   0   4       20.52       22.11      3.92 o 
  20   0   4       19.30       13.91      6.04 o 
  21   0   4       67.22       62.11      5.73 o 
  22   0   4       58.55       48.76      6.27 o 
  23   0   4        6.57        0.09      4.49 o 
  24   0   4       13.95        7.40      5.26 o 
  25   0   4        1.49        0.09      6.21 o 
   0   1   4     4353.91     4145.56     18.30 o 
   1   1   4        0.17       -1.38      1.47 o 
   2   1   4      292.47      279.59      3.70 o 
   3   1   4     3234.49     3168.66      9.39 o 
   4   1   4      864.16      827.15      4.49 o 
   6   1   4      167.11      154.84      2.27 o 
   7   1   4      956.26     1029.37      7.10 o 
   8   1   4      726.36      740.00      7.39 o 
   9   1   4      191.97      223.83      4.13 o 
  10   1   4      307.50      329.92      5.29 o 
  11   1   4       47.90       46.21      3.48 o 
  12   1   4       99.67      103.75      4.17 o 
  13   1   4       55.08       53.98      3.13 o 
  14   1   4       23.45       19.82      2.38 o 
  15   1   4       14.00       13.39      1.93 o 
  16   1   4       66.37       72.34      3.72 o 
  17   1   4       27.61       20.26      2.47 o 
  18   1   4      151.23      158.26      5.76 o 
  19   1   4       33.56       33.38      2.66 o 
  20   1   4       12.38       11.23      2.54 o 
  21   1   4        1.91        3.18      2.30 o 
  22   1   4        1.65        8.08      2.50 o 
  23   1   4        1.09        4.27      3.25 o 
  24   1   4        7.26        6.43      4.64 o 
   0   2   4     1852.85     1812.79     10.43 o 
   1   2   4     1167.36     1143.80      6.27 o 
   2   2   4     1326.54     1457.38      7.18 o 
   3   2   4      439.33      436.35      3.84 o 
   4   2   4      273.49      303.43      3.89 o 
   5   2   4       54.62       57.00      2.21 o 
   6   2   4      100.07      100.56      2.64 o 
   7   2   4     1679.40     1677.95     12.80 o 
   8   2   4      349.10      323.08      4.60 o 
   9   2   4      912.41      909.68     10.67 o 
  10   2   4        6.54       10.53      2.09 o 
  11   2   4      254.55      254.38      4.72 o 
  12   2   4      136.28      132.25      4.39 o 
  13   2   4       53.37       54.01      3.04 o 
  14   2   4       14.22       23.07      2.72 o 
  15   2   4        1.31        5.52      1.77 o 
  16   2   4        4.87        4.62      1.93 o 
  17   2   4        3.86        4.80      1.87 o 
  18   2   4       15.26       17.08      2.44 o 
  19   2   4        1.41        5.77      1.86 o 
  20   2   4        1.74        1.65      2.30 o 
  21   2   4       21.09       17.28      4.08 o 
  22   2   4        0.91        0.45      2.77 o 
  23   2   4        5.25        8.15      3.21 o 
  24   2   4        0.19       -7.86      7.86 o 
   0   3   4      618.31      670.66     10.96 o 
   1   3   4       18.09       22.30      2.05 o 
   2   3   4        0.02        3.32      1.50 o 
   3   3   4      496.79      513.42      6.21 o 
   4   3   4       80.79       96.23      2.43 o 
   5   3   4      661.88      665.78      7.50 o 
   6   3   4      124.27      118.09      3.62 o 
   7   3   4       99.27       98.51      2.84 o 
   8   3   4       17.09       19.07      2.05 o 
   9   3   4        0.20        3.77      1.57 o 
  10   3   4       26.35       24.57      2.02 o 
  11   3   4       25.20       26.19      2.24 o 
  12   3   4       16.71       10.61      1.44 o 
  13   3   4        5.34        6.00      1.53 o 
  14   3   4       11.00       10.91      1.47 o 
  15   3   4        7.51        6.40      2.32 o 
  16   3   4        5.32        6.56      2.36 o 
  17   3   4        9.55       10.38      2.33 o 
  18   3   4        0.03        7.42      2.47 o 
  19   3   4        1.89        1.68      2.69 o 
  20   3   4        1.15        2.38      3.15 o 
  21   3   4        0.81        7.08      3.40 o 
  22   3   4       11.23        7.34      4.15 o 
   0   4   4        1.79        1.77      2.43 o 
   1   4   4      109.75      115.59      4.16 o 
   2   4   4       20.11       20.64      3.23 o 
   3   4   4        6.23        9.16      1.85 o 
   4   4   4       33.45       31.41      2.68 o 
   5   4   4      259.57      269.01      7.90 o 
   6   4   4      359.37      355.69      7.55 o 
   7   4   4      112.82      111.96      6.92 o 
   8   4   4        1.86        2.36      2.58 o 
   9   4   4        0.27        2.66      2.97 o 
  10   4   4       30.05       32.22      3.12 o 
  11   4   4       10.43        9.11      2.57 o 
  12   4   4        0.36       -0.60      3.16 o 
  13   4   4       28.96       24.16      3.08 o 
  14   4   4        0.04        2.95      2.36 o 
  15   4   4       38.73       39.36      4.11 o 
  16   4   4       15.20       13.86      2.87 o 
  17   4   4        1.25        5.63      2.42 o 
  18   4   4        0.00        5.97      3.05 o 
  19   4   4        0.02        8.33      3.35 o 
  20   4   4        6.92        8.66      3.62 o 
   0   5   4        1.34        6.31      5.41 o 
   1   5   4        8.99        7.76      4.17 o 
   2   5   4       26.22       36.24      4.25 o 
   3   5   4       19.77       15.31      3.96 o 
   4   5   4       17.51       13.06      3.59 o 
   5   5   4       29.38       29.97      3.44 o 
   6   5   4       65.56       61.04      3.54 o 
   7   5   4       61.75       50.44      3.83 o 
   8   5   4       21.13       24.45      2.88 o 
   9   5   4       35.30       29.55      2.89 o 
  10   5   4       22.81       17.52      3.76 o 
  11   5   4        1.78        6.52      2.46 o 
  12   5   4        9.42        8.45      2.60 o 
  13   5   4       30.25       27.67      4.24 o 
  14   5   4        0.76        5.06      2.21 o 
  15   5   4       31.18       31.97      5.00 o 
  16   5   4        3.62        2.98      2.83 o 
  17   5   4        4.70       11.53      2.94 o 
   0   6   4        6.70        5.81      5.64 o 
   1   6   4        0.95       12.07      4.06 o 
   2   6   4        1.41        7.35      3.89 o 
   3   6   4        2.26        3.32      3.93 o 
   4   6   4        0.11       -4.07      4.07 o 
   5   6   4        6.49        1.33      4.04 o 
   6   6   4        4.24        7.44      3.97 o 
   7   6   4       27.85       29.20      5.18 o 
   8   6   4        2.25        7.31      3.50 o 
   9   6   4        0.56        4.49      4.61 o 
  10   6   4        3.28        8.48      5.32 o 
  11   6   4        2.42        7.07      4.58 o 
  12   6   4        6.20       14.35      4.11 o 
   1   1   5     1493.77     1508.91      6.29 o 
   2   1   5      736.66      683.60      4.08 o 
   3   1   5     1131.94     1049.27      5.36 o 
   4   1   5       39.10       45.66      2.20 o 
   5   1   5      512.42      494.14      3.80 o 
   6   1   5      838.91      854.55      5.73 o 
   7   1   5     1228.75     1199.33     10.81 o 
   8   1   5        4.46        7.63      1.48 o 
   9   1   5        1.87        9.08      2.08 o 
  10   1   5     1618.52     1732.66     17.14 o 
  11   1   5       30.79       22.55      2.34 o 
  12   1   5      247.64      265.97      5.69 o 
  13   1   5       34.24       27.95      2.84 o 
  14   1   5       64.10       59.94      3.08 o 
  15   1   5       10.93        8.11      2.35 o 
  16   1   5      488.77      507.62      8.96 o 
  17   1   5        8.92       11.04      2.34 o 
  18   1   5       11.02       14.21      2.17 o 
  19   1   5       70.72       77.76      4.95 o 
  20   1   5       26.42       24.13      2.58 o 
  21   1   5        3.38        7.23      3.78 o 
  22   1   5        5.35        8.02      2.97 o 
  23   1   5        0.33        1.46      4.19 o 
  24   1   5        3.50        8.54      3.36 o 
   1   2   5       40.21       44.08      2.27 o 
   2   2   5      431.96      466.78      4.95 o 
   3   2   5      102.78       91.10      2.35 o 
   4   2   5       90.03       93.98      2.31 o 
   5   2   5      228.74      204.45      3.40 o 
   6   2   5      753.39      756.52      7.72 o 
   7   2   5      127.50      122.84      2.97 o 
   8   2   5      284.14      280.25      5.19 o 
   9   2   5     1257.90     1248.64     12.06 o 
  10   2   5       52.71       54.56      3.02 o 
  11   2   5       10.26        9.50      2.28 o 
  12   2   5       42.61       43.06      2.59 o 
  13   2   5        0.03        3.44      2.01 o 
  14   2   5        0.44        3.91      1.87 o 
  15   2   5       64.35       66.29      3.40 o 
  16   2   5       98.71       89.98      4.12 o 
  17   2   5       71.86       69.80      3.56 o 
  18   2   5        1.61        3.46      1.89 o 
  19   2   5        8.65        8.49      2.47 o 
  20   2   5        9.24        7.89      3.51 o 
  21   2   5        7.44        6.17      3.00 o 
  22   2   5       11.00       12.55      3.20 o 
  23   2   5        0.02        1.58      7.92 o 
   1   3   5      874.64      888.70      9.39 o 
   2   3   5        9.44        7.31      1.62 o 
   3   3   5      259.70      263.91      4.19 o 
   4   3   5       21.44       14.27      1.86 o 
   5   3   5      147.49      139.34      3.55 o 
   6   3   5       81.60       71.88      3.14 o 
   7   3   5      135.55      125.34      3.17 o 
   8   3   5        3.69        1.96      1.60 o 
   9   3   5       50.34       46.84      2.70 o 
  10   3   5        9.17        8.65      2.08 o 
  11   3   5       57.40       55.97      2.78 o 
  12   3   5      228.65      210.34      6.10 o 
  13   3   5        8.67        8.88      2.28 o 
  14   3   5        0.26       -0.53      1.64 o 
  15   3   5        0.04        1.90      1.44 o 
  16   3   5        0.27        3.90      2.32 o 
  17   3   5        0.50        3.77      2.25 o 
  18   3   5        0.04        4.72      2.39 o 
  19   3   5        4.00        4.10      2.39 o 
  20   3   5        3.67        0.43      3.33 o 
  21   3   5        1.18        9.19      2.98 o 
  22   3   5        0.79        5.26      5.02 o 
   1   4   5       46.98       49.32      2.36 o 
   2   4   5      114.38      126.80      5.36 o 
   3   4   5       39.32       31.95      2.92 o 
   4   4   5       25.30       20.08      2.70 o 
   5   4   5        0.67        6.30      3.13 o 
   6   4   5      110.30      111.44      4.74 o 
   7   4   5      283.21      280.81      7.05 o 
   8   4   5      110.90      106.83      4.67 o 
   9   4   5       11.34       11.49      2.35 o 
  10   4   5       50.49       50.65      3.58 o 
  11   4   5        0.01        5.08      2.60 o 
  12   4   5        0.29        0.42      2.44 o 
  13   4   5        1.90        6.22      2.65 o 
  14   4   5        0.00        0.82      2.73 o 
  15   4   5       17.28       16.56      3.11 o 
  16   4   5        0.43        1.85      2.38 o 
  17   4   5        6.43        9.38      2.87 o 
  18   4   5        3.95       10.32      3.42 o 
  19   4   5       20.80       25.16      4.01 o 
  20   4   5        2.35        4.76      3.86 o 
   1   5   5        4.30        9.29      3.71 o 
   2   5   5        0.03       -1.63      4.34 o 
   3   5   5        1.05        9.13      3.75 o 
   4   5   5       55.35       50.57      4.09 o 
   5   5   5       10.50        9.14      2.26 o 
   6   5   5        9.55        9.31      3.01 o 
   7   5   5        9.29       12.76      2.55 o 
   8   5   5       58.73       56.53      4.70 o 
   9   5   5        8.38        7.03      2.72 o 
  10   5   5       15.80       16.19      2.92 o 
  11   5   5        0.15        5.50      2.73 o 
  12   5   5        1.15        3.45      2.24 o 
  13   5   5        8.16       12.92      2.79 o 
  14   5   5        0.30        1.67      3.07 o 
  15   5   5        0.53       -3.20      3.20 o 
  16   5   5        2.27        4.91      2.74 o 
  17   5   5        6.16       10.04      3.44 o 
   1   6   5        0.93        7.40      4.68 o 
   2   6   5        0.88       -4.19      4.19 o 
   3   6   5        1.69        3.72      4.38 o 
   4   6   5        0.10        6.16      4.06 o 
   5   6   5        7.58       15.19      3.83 o 
   6   6   5        2.22        3.99      3.76 o 
   7   6   5       25.14       29.07      4.49 o 
   8   6   5        4.88       13.00      4.11 o 
   9   6   5        5.35        8.75      4.54 o 
  10   6   5        3.33        7.01      5.86 o 
  11   6   5       12.35       12.82      4.13 o 
  12   6   5        0.09        6.01      3.42 o 
   0   0   6     5548.69     5442.56     30.11 o 
   1   0   6       64.50       60.05      2.90 o 
   2   0   6      597.52      528.96      9.88 o 
   3   0   6        6.96        4.90      1.42 o 
   4   0   6     4249.42     4205.10     27.23 o 
   5   0   6     3471.16     3441.70     29.55 o 
   6   0   6      238.98      226.13      3.30 o 
   7   0   6     4864.15     5318.97     75.63 o 
   8   0   6     3090.78     3433.50     31.48 o 
   9   0   6      131.86      133.79      4.11 o 
  10   0   6        0.00        0.82      2.23 o 
  11   0   6      473.74      476.04     15.57 o 
  12   0   6       64.39       54.04      4.44 o 
  13   0   6      212.69      215.39      7.04 o 
  14   0   6      485.32      515.64     15.16 o 
  15   0   6      741.76      804.24     17.03 o 
  16   0   6      461.76      496.35     14.02 o 
  17   0   6        0.00        0.94      5.59 o 
  18   0   6      376.47      406.75     10.38 o 
  19   0   6        2.64       -2.22      3.08 o 
  20   0   6       91.78      102.06      9.68 o 
  21   0   6        4.18       16.02      3.72 o 
  22   0   6        1.17        5.15      5.17 o 
  23   0   6        1.07        3.05      6.05 o 
  24   0   6        0.64       -1.13      6.17 o 
   0   1   6      161.73      184.37      3.39 o 
   1   1   6      718.22      678.15      4.66 o 
   2   1   6      544.97      569.60      4.25 o 
   3   1   6       20.18       22.97      1.62 o 
   4   1   6       88.56       86.97      1.93 o 
   5   1   6       99.89      100.75      1.95 o 
   6   1   6     1531.34     1685.12     13.31 o 
   7   1   6     2376.38     2459.84     17.76 o 
   8   1   6     1185.40     1190.43     10.70 o 
   9   1   6      688.66      682.02      8.67 o 
  10   1   6       26.67       27.90      2.75 o 
  11   1   6      108.35      111.87      3.61 o 
  12   1   6       39.11       31.89      2.80 o 
  13   1   6       46.88       48.31      2.95 o 
  14   1   6      926.05      984.83     11.98 o 
  15   1   6      144.83      147.48      4.78 o 
  16   1   6      162.10      162.99      5.10 o 
  17   1   6       43.26       45.73      3.62 o 
  18   1   6       29.18       19.49      2.31 o 
  19   1   6        2.01        3.53      1.90 o 
  20   1   6        0.24        1.31      1.84 o 
  21   1   6        2.56        4.48      2.45 o 
  22   1   6        0.77        0.14      3.36 o 
  23   1   6        0.80        3.50      2.83 o 
  24   1   6        1.11        4.97      4.24 o 
   0   2   6     1009.82     1028.75     16.23 o 
   1   2   6      566.27      635.76      6.19 o 
   2   2   6      150.68      157.86      3.23 o 
   3   2   6      349.06      370.30      4.55 o 
   4   2   6      145.14      154.52      3.18 o 
   5   2   6       13.37       16.44      1.65 o 
   6   2   6      146.10      156.60      3.24 o 
   7   2   6      900.22      892.26      9.91 o 
   8   2   6     1087.26     1139.49     11.58 o 
   9   2   6      212.67      191.27      4.31 o 
  10   2   6        0.27        0.41      2.28 o 
  11   2   6       60.84       65.80      3.18 o 
  12   2   6       51.96       52.17      3.32 o 
  13   2   6       69.67       66.59      3.71 o 
  14   2   6       25.24       22.42      2.77 o 
  15   2   6      246.83      255.86      6.89 o 
  16   2   6        2.40        1.29      2.01 o 
  17   2   6       12.13       16.88      3.29 o 
  18   2   6       19.40       14.96      2.36 o 
  19   2   6        0.09        4.02      2.83 o 
  20   2   6        5.13        7.71      2.43 o 
  21   2   6        0.33        3.59      3.03 o 
  22   2   6       13.44       11.52      3.20 o 
  23   2   6       23.58       20.65      6.11 o 
   0   3   6     1073.74     1167.63     16.02 o 
   1   3   6       12.54       13.67      2.09 o 
   2   3   6       39.09       43.76      2.72 o 
   3   3   6        2.66        5.14      2.36 o 
   4   3   6        0.14        2.87      1.96 o 
   5   3   6       34.93       33.91      2.31 o 
   6   3   6       95.30       95.58      2.95 o 
   7   3   6        0.04        2.32      1.68 o 
   8   3   6       20.76       16.25      2.64 o 
   9   3   6      395.61      395.74      6.43 o 
  10   3   6      298.08      304.34      5.60 o 
  11   3   6      323.50      308.17      8.71 o 
  12   3   6      147.58      139.50      5.32 o 
  13   3   6        1.56       -0.87      1.93 o 
  14   3   6        5.92        7.02      1.81 o 
  15   3   6       22.77       25.63      2.65 o 
  16   3   6       20.46       15.84      3.53 o 
  17   3   6        0.03        3.29      2.26 o 
  18   3   6        4.52        7.37      2.65 o 
  19   3   6        0.66        8.12      4.98 o 
  20   3   6        2.47        5.24      6.89 o 
  21   3   6        0.93        3.62      5.20 o 
  22   3   6       11.95       15.81      6.53 o 
   0   4   6       71.91       68.68      4.05 o 
   1   4   6        0.10        3.15      1.66 o 
   2   4   6      254.04      246.95      4.72 o 
   3   4   6       42.24       44.19      3.04 o 
   4   4   6       21.23       19.44      3.16 o 
   5   4   6      158.76      156.14      5.56 o 
   6   4   6       30.06       31.51      3.10 o 
   7   4   6       28.34       27.80      3.54 o 
   8   4   6       39.41       37.37      3.12 o 
   9   4   6       33.17       38.03      3.08 o 
  10   4   6      138.43      119.01      4.93 o 
  11   4   6        0.32        2.18      2.92 o 
  12   4   6       17.07       17.95      3.03 o 
  13   4   6        4.40        8.02      2.67 o 
  14   4   6       32.14       28.27      3.51 o 
  15   4   6       31.03       32.14      5.59 o 
  16   4   6        7.13        6.96      2.95 o 
  17   4   6       61.41       53.76      5.16 o 
  18   4   6       22.73       21.30      4.10 o 
  19   4   6       12.35       15.10      3.67 o 
  20   4   6        2.09        6.87     13.66 o 
   0   5   6       15.90       11.88      5.35 o 
   1   5   6       25.95       30.18      4.29 o 
   2   5   6       15.15       14.95      3.88 o 
   3   5   6       15.28       13.46      3.74 o 
   4   5   6       36.16       40.12      4.65 o 
   5   5   6       54.56       48.03      3.93 o 
   6   5   6        2.83        6.81      2.49 o 
   7   5   6        4.11        6.49      4.19 o 
   8   5   6        0.16       -1.90      3.17 o 
   9   5   6       25.29       19.43      3.17 o 
  10   5   6        5.47        4.77      3.23 o 
  11   5   6        0.01        6.11      3.03 o 
  12   5   6       13.69       24.27      4.29 o 
  13   5   6        0.26        4.30      3.35 o 
  14   5   6        3.11        5.46      3.68 o 
  15   5   6       25.84       22.46      4.25 o 
  16   5   6        9.58        8.30      3.69 o 
   0   6   6        0.00        4.44      5.54 o 
   1   6   6        0.03        4.52      3.80 o 
   2   6   6        5.31       -0.55      4.14 o 
   3   6   6        6.25        6.01      4.35 o 
   4   6   6       13.33       13.45      4.39 o 
   5   6   6       40.19       39.45      5.67 o 
   6   6   6        0.06       -0.37      3.72 o 
   7   6   6        0.02        5.19      3.43 o 
   8   6   6        1.17        5.37      3.94 o 
   9   6   6        1.77        1.42      4.19 o 
  10   6   6        8.94        8.11      4.40 o 
  11   6   6        0.41       14.20      6.01 o 
   1   1   7        2.22        2.60      1.27 o 
   2   1   7        3.65        2.07      1.32 o 
   3   1   7        4.48        6.21      1.08 o 
   4   1   7       23.06       20.62      1.82 o 
   5   1   7     1379.08     1536.34     11.26 o 
   6   1   7      133.37      121.90      2.04 o 
   7   1   7      681.05      617.56      7.45 o 
   8   1   7     1269.50     1330.30     12.79 o 
   9   1   7      254.78      231.84      4.30 o 
  10   1   7       26.09       35.85      2.75 o 
  11   1   7      615.43      623.23      8.44 o 
  12   1   7      142.37      146.47      4.18 o 
  13   1   7       46.93       43.42      2.59 o 
  14   1   7       11.71       11.74      2.30 o 
  15   1   7       80.32       77.62      3.32 o 
  16   1   7      194.21      171.44      5.89 o 
  17   1   7        7.94        6.42      2.23 o 
  18   1   7       29.57       28.08      3.06 o 
  19   1   7       55.21       48.97      3.84 o 
  20   1   7       18.22       10.59      4.25 o 
  21   1   7       10.52       12.38      3.13 o 
  22   1   7        0.23        1.71      2.64 o 
  23   1   7        0.60        6.47      4.16 o 
  24   1   7        0.11        6.27      3.42 o 
   1   2   7      390.64      419.86      5.00 o 
   2   2   7      167.87      203.08      3.56 o 
   3   2   7       10.76       12.49      1.64 o 
   4   2   7       22.74       18.52      2.90 o 
   5   2   7      103.57      103.89      2.77 o 
   6   2   7        0.59        1.24      1.97 o 
   7   2   7      241.54      233.27      4.05 o 
   8   2   7       14.67       12.66      1.75 o 
   9   2   7       88.08       77.76      3.25 o 
  10   2   7      410.21      382.11      6.41 o 
  11   2   7      844.77      887.70      9.32 o 
  12   2   7     1022.00     1054.71     16.86 o 
  13   2   7      175.18      178.01      5.91 o 
  14   2   7       13.19        9.00      2.89 o 
  15   2   7       26.73       23.59      2.62 o 
  16   2   7       70.45       67.54      3.39 o 
  17   2   7        8.32        5.67      2.77 o 
  18   2   7       14.59       14.09      3.41 o 
  19   2   7       20.50       25.56      3.88 o 
  20   2   7        1.88        1.75      2.76 o 
  21   2   7        1.94        4.55      3.24 o 
  22   2   7        0.07        9.16      3.61 o 
  23   2   7        0.67        2.72      6.44 o 
   1   3   7       22.41       29.94      2.28 o 
   2   3   7       62.21       68.19      2.62 o 
   3   3   7       28.64       28.68      2.41 o 
   4   3   7      230.02      231.00      4.89 o 
   5   3   7      110.41      116.11      3.26 o 
   6   3   7        8.95        8.24      2.44 o 
   7   3   7      167.34      164.39      4.36 o 
   8   3   7      308.35      324.37      8.46 o 
   9   3   7      384.28      405.89      7.44 o 
  10   3   7     1036.21     1070.29     14.57 o 
  11   3   7      132.96      137.86      4.71 o 
  12   3   7       59.07       52.24      3.05 o 
  13   3   7       33.02       36.16      2.88 o 
  14   3   7       29.75       37.18      3.39 o 
  15   3   7      116.75      114.17      4.54 o 
  16   3   7       21.21       19.62      2.87 o 
  17   3   7        0.27        7.38      1.80 o 
  18   3   7       52.80       47.54      4.28 o 
  19   3   7        6.54        6.64      2.53 o 
  20   3   7       20.65       35.49      6.69 o 
  21   3   7       26.80       31.93      7.37 o 
   1   4   7       15.63       22.46      2.89 o 
   2   4   7        9.63        6.04      2.35 o 
   3   4   7      105.56      109.36      3.88 o 
   4   4   7       15.22       18.09      2.62 o 
   5   4   7        0.41        5.60      2.51 o 
   6   4   7       16.86       15.23      2.59 o 
   7   4   7       10.27        8.86      2.54 o 
   8   4   7       33.03       29.59      2.86 o 
   9   4   7      242.56      253.02      5.95 o 
  10   4   7       30.29       33.22      3.24 o 
  11   4   7      323.92      327.88      8.04 o 
  12   4   7       29.47       24.34      2.97 o 
  13   4   7       30.15       28.26      3.48 o 
  14   4   7      101.59       94.96      6.51 o 
  15   4   7       12.29       18.04      3.08 o 
  16   4   7        2.80       12.96      5.12 o 
  17   4   7       42.39       44.72      4.66 o 
  18   4   7        0.04        6.48      2.49 o 
  19   4   7        1.83        4.98      3.15 o 
   1   5   7       12.66       22.75      3.83 o 
   2   5   7       31.75       31.39      4.85 o 
   3   5   7        2.32        2.02      2.64 o 
   4   5   7        4.08        9.58      3.09 o 
   5   5   7       14.86       15.67      2.74 o 
   6   5   7        0.60        6.75      2.35 o 
   7   5   7        0.00        4.69      2.87 o 
   8   5   7        0.07        1.37      2.63 o 
   9   5   7        9.05        7.09      2.60 o 
  10   5   7       17.73       18.61      3.94 o 
  11   5   7        2.48        3.15      2.09 o 
  12   5   7       25.88       14.63      2.89 o 
  13   5   7       25.39       20.47      3.33 o 
  14   5   7        1.39        1.95      2.30 o 
  15   5   7        8.91       12.76      3.16 o 
  16   5   7        0.04        3.16      3.40 o 
   1   6   7        2.15        7.77      4.08 o 
   2   6   7        2.71        9.91      4.06 o 
   3   6   7        9.25        9.14      4.29 o 
   4   6   7       41.45       34.53      4.72 o 
   5   6   7        5.80       12.10      4.50 o 
   6   6   7       14.40       17.28      4.97 o 
   7   6   7        2.07        5.77      4.38 o 
   8   6   7       11.83       11.27      3.92 o 
   9   6   7        0.60        8.23      4.00 o 
  10   6   7        0.00        7.75      4.32 o 
  11   6   7        0.11       -6.18      6.18 o 
   0   0   8        9.93        5.58      2.67 o 
   1   0   8        9.21        8.38      2.09 o 
   2   0   8      906.42      922.68      7.52 o 
   3   0   8     4933.30     5504.08     24.08 o 
   4   0   8     4102.20     4768.83     47.12 o 
   5   0   8     1122.74     1258.59     16.50 o 
   6   0   8      432.34      541.61     11.78 o 
   7   0   8      265.21      267.21      6.09 o 
   8   0   8      450.44      477.00      7.63 o 
   9   0   8     1025.65     1114.83     14.71 o 
  10   0   8       31.47       39.77      5.19 o 
  11   0   8      214.78      202.30      6.16 o 
  12   0   8      539.86      536.03     14.94 o 
  13   0   8       47.86       47.38      3.71 o 
  14   0   8       10.45       14.34      3.88 o 
  15   0   8      427.08      450.20     15.16 o 
  16   0   8      159.31      149.58     12.23 o 
  17   0   8       13.76       20.55      6.25 o 
  18   0   8       44.20       43.08      5.96 o 
  19   0   8       51.15       39.09      6.28 o 
  20   0   8        1.19       -0.92      4.80 o 
  21   0   8        0.02        6.39      7.04 o 
  22   0   8       17.36       25.33      5.63 o 
  23   0   8        1.98        5.98      3.87 o 
  24   0   8        1.95       12.81      7.72 o 
   0   1   8        0.08        2.89      2.34 o 
   1   1   8      165.43      166.46      3.24 o 
   2   1   8      429.54      424.00      4.95 o 
   3   1   8      262.64      265.91      4.26 o 
   4   1   8     2919.75     3201.19     22.30 o 
   5   1   8      477.28      540.65      7.67 o 
   6   1   8      872.23      907.73      8.38 o 
   7   1   8      165.74      144.11      3.32 o 
   8   1   8      241.53      234.51      5.90 o 
   9   1   8      276.25      286.46      5.07 o 
  10   1   8       24.79       19.81      2.33 o 
  11   1   8        0.02        2.41      1.23 o 
  12   1   8      485.17      470.62      6.52 o 
  13   1   8      664.55      706.76      9.62 o 
  14   1   8        0.30        0.64      2.23 o 
  15   1   8       15.65       14.54      2.79 o 
  16   1   8      184.22      182.49      7.56 o 
  17   1   8       50.65       38.12      3.19 o 
  18   1   8      100.74       99.48      6.10 o 
  19   1   8        1.14        2.54      3.58 o 
  20   1   8        1.54        2.94      2.81 o 
  21   1   8       12.40        9.54      3.62 o 
  22   1   8       14.01       10.87      2.57 o 
  23   1   8        0.28        5.05      2.92 o 
   0   2   8       25.42       23.33      2.42 o 
   1   2   8      118.77       98.36      2.86 o 
   2   2   8      340.80      354.15      5.00 o 
   3   2   8       36.26       46.83      2.69 o 
   4   2   8      311.02      325.02      5.05 o 
   5   2   8       72.58       77.02      2.93 o 
   6   2   8       25.82       22.98      2.30 o 
   7   2   8      525.44      526.85      6.48 o 
   8   2   8       76.94       63.28      2.58 o 
   9   2   8      192.32      195.57      4.42 o 
  10   2   8      171.37      153.29      4.60 o 
  11   2   8       89.65       76.39      3.77 o 
  12   2   8      340.22      341.52      7.73 o 
  13   2   8     1866.26     2095.90     26.92 o 
  14   2   8       28.11       24.22      3.97 o 
  15   2   8        5.58        6.58      2.04 o 
  16   2   8        3.17        5.56      2.15 o 
  17   2   8       20.94       24.56      3.28 o 
  18   2   8       14.34       16.44      3.08 o 
  19   2   8       16.72       18.43      3.27 o 
  20   2   8       12.59       13.16      2.50 o 
  21   2   8       20.80       19.99      3.59 o 
  22   2   8        1.25        6.59      4.70 o 
   0   3   8        2.23        2.07      2.13 o 
   1   3   8       57.17       51.00      2.61 o 
   2   3   8       93.14       80.94      3.65 o 
   3   3   8        3.71        5.13      1.96 o 
   4   3   8        9.23       10.91      2.81 o 
   5   3   8        0.76        2.80      1.90 o 
   6   3   8        9.45       11.31      2.17 o 
   7   3   8        2.21        4.89      2.58 o 
   8   3   8        0.06        5.51      2.14 o 
   9   3   8       29.63       24.63      2.43 o 
  10   3   8      643.45      675.35     11.59 o 
  11   3   8       13.69       19.42      2.58 o 
  12   3   8      273.01      266.29      7.42 o 
  13   3   8      122.07      126.59      4.54 o 
  14   3   8      109.35       95.34      4.13 o 
  15   3   8       62.06       52.09      4.30 o 
  16   3   8       35.39       31.56      3.31 o 
  17   3   8        5.91        9.41      2.72 o 
  18   3   8        0.33       -1.92      2.73 o 
  19   3   8        0.37        9.03      5.04 o 
  20   3   8       36.41       45.78      8.02 o 
  21   3   8        8.70       12.39      4.52 o 
   0   4   8       26.39       26.29      4.27 o 
   1   4   8       38.01       37.47      2.83 o 
   2   4   8       33.73       33.77      2.36 o 
   3   4   8       21.32       18.73      2.57 o 
   4   4   8       13.98       16.24      2.36 o 
   5   4   8        6.61        5.65      2.75 o 
   6   4   8       67.21       69.66      4.22 o 
   7   4   8       49.39       56.60      3.59 o 
   8   4   8        5.91        4.58      2.55 o 
   9   4   8       24.82       24.05      3.26 o 
  10   4   8       72.92       78.44      4.44 o 
  11   4   8        6.41       10.99      4.70 o 
  12   4   8       10.48       11.37      3.92 o 
  13   4   8      128.02      123.40      8.26 o 
  14   4   8        8.14       14.37      3.72 o 
  15   4   8      102.26      100.06      8.34 o 
  16   4   8       13.30       14.54      3.01 o 
  17   4   8        3.91        9.17      2.81 o 
  18   4   8        0.18        7.69      3.44 o 
  19   4   8        4.57        1.36      5.42 o 
   0   5   8       13.54       17.91      5.76 o 
   1   5   8       16.39       27.67      5.51 o 
   2   5   8        7.85       11.37      3.68 o 
   3   5   8        4.29       10.94      3.46 o 
   4   5   8        4.09        7.47      2.98 o 
   5   5   8        1.28        1.87      2.43 o 
   6   5   8      218.25      233.75     12.04 o 
   7   5   8       24.89       26.18      3.15 o 
   8   5   8       17.86       12.06      2.54 o 
   9   5   8        0.23        5.30      2.41 o 
  10   5   8        6.99       12.10      2.37 o 
  11   5   8        0.14        3.46      2.67 o 
  12   5   8       12.98       16.13      3.03 o 
  13   5   8        5.75       10.17      2.99 o 
  14   5   8       36.09       32.80      4.53 o 
  15   5   8       37.54       33.68      4.81 o 
   0   6   8        1.23        6.15      5.57 o 
   1   6   8        9.64       13.11      5.45 o 
   2   6   8        3.03        6.82      3.53 o 
   3   6   8        3.05        8.91      3.49 o 
   4   6   8        0.04        6.86      3.79 o 
   5   6   8        1.49        3.23      3.64 o 
   6   6   8       23.52       22.10      5.94 o 
   7   6   8        9.66        8.78      6.24 o 
   8   6   8        3.09        6.91      3.55 o 
   9   6   8        2.29        2.00      3.78 o 
  10   6   8        9.21        9.83      5.16 o 
   1   1   9      153.04      181.48      3.42 o 
   2   1   9      167.63      156.27      2.97 o 
   3   1   9       31.78       35.57      1.64 o 
   4   1   9       31.50       25.72      1.98 o 
   5   1   9     1011.87     1095.53     11.51 o 
   6   1   9        8.64        4.10      1.78 o 
   7   1   9       19.19       23.53      3.36 o 
   8   1   9      455.74      462.84      6.94 o 
   9   1   9       15.72       17.06      2.20 o 
  10   1   9       38.01       35.99      2.74 o 
  11   1   9       23.68       21.49      2.70 o 
  12   1   9      356.79      343.17      7.02 o 
  13   1   9       47.75       43.88      3.42 o 
  14   1   9       51.33       50.45      3.73 o 
  15   1   9       22.61       26.45      3.93 o 
  16   1   9       60.95       53.81      4.59 o 
  17   1   9        4.46        3.53      3.14 o 
  18   1   9       11.52        6.85      3.29 o 
  19   1   9        1.34        0.05      3.48 o 
  20   1   9        1.16        5.23      3.59 o 
  21   1   9       11.75        8.26      2.28 o 
  22   1   9        0.09        3.04      3.05 o 
  23   1   9        0.03       -3.96      3.96 o 
   1   2   9       27.51       23.39      2.24 o 
   2   2   9      287.83      304.63      4.77 o 
   3   2   9       23.19       17.92      1.87 o 
   4   2   9      170.28      184.83      4.40 o 
   5   2   9        2.72        6.85      1.55 o 
   6   2   9       58.36       66.89      2.51 o 
   7   2   9      317.24      346.86      5.37 o 
   8   2   9      516.40      489.03      7.38 o 
   9   2   9       97.67       84.84      3.30 o 
  10   2   9       96.13       90.49      3.41 o 
  11   2   9      126.98      131.44      5.11 o 
  12   2   9      105.80      110.73      5.02 o 
  13   2   9      109.17      112.64      5.25 o 
  14   2   9       56.70       47.38      3.54 o 
  15   2   9        8.36        9.54      2.45 o 
  16   2   9       44.44       41.88      3.32 o 
  17   2   9        2.69        2.08      2.43 o 
  18   2   9       21.46       22.20      4.01 o 
  19   2   9       17.71       19.57      3.44 o 
  20   2   9       33.42       28.94      4.24 o 
  21   2   9        1.34        3.09      2.54 o 
  22   2   9        0.72        0.59      4.85 o 
   1   3   9       54.48       60.57      2.83 o 
   2   3   9        0.90        6.52      1.96 o 
   3   3   9       18.39       13.94      2.22 o 
   4   3   9       21.16       21.91      2.49 o 
   5   3   9       79.68       78.49      2.85 o 
   6   3   9       30.49       33.88      2.28 o 
   7   3   9        9.21        8.83      1.96 o 
   8   3   9       80.05       84.00      3.25 o 
   9   3   9       33.28       28.83      2.72 o 
  10   3   9      382.95      406.83      9.46 o 
  11   3   9      972.87     1011.04     23.61 o 
  12   3   9       12.33       11.20      3.03 o 
  13   3   9       73.95       65.54      3.85 o 
  14   3   9       82.45       78.70      5.27 o 
  15   3   9      182.66      185.93     10.05 o 
  16   3   9       48.91       48.10      3.95 o 
  17   3   9       42.52       35.74      3.72 o 
  18   3   9       11.05       10.93      4.23 o 
  19   3   9        4.23       17.20      5.04 o 
  20   3   9        2.44       18.44      5.44 o 
  21   3   9        4.51       15.26     10.67 o 
   1   4   9        6.02        7.27      2.05 o 
   2   4   9        5.92       10.52      2.13 o 
   3   4   9       11.89        9.62      1.99 o 
   4   4   9      148.80      142.68      3.97 o 
   5   4   9        0.51        4.24      3.66 o 
   6   4   9        3.05        5.50      2.33 o 
   7   4   9        0.36        3.76      3.11 o 
   8   4   9        7.82        7.93      2.60 o 
   9   4   9      223.31      245.23      7.34 o 
  10   4   9      175.00      170.97      9.59 o 
  11   4   9        0.22       -0.52      2.86 o 
  12   4   9      127.64      108.93      8.14 o 
  13   4   9       32.74       25.06      5.16 o 
  14   4   9       21.07       20.28      4.35 o 
  15   4   9        1.14        5.25      3.21 o 
  16   4   9        6.13        8.15      2.51 o 
  17   4   9       24.88       28.14      4.72 o 
  18   4   9       16.58       17.88      5.65 o 
   1   5   9        3.43        3.75      3.55 o 
   2   5   9        1.01        5.44      2.86 o 
   3   5   9       30.69       26.51      3.98 o 
   4   5   9        0.09        1.52      3.69 o 
   5   5   9        0.22        6.00      2.62 o 
   6   5   9        0.52        4.11      2.75 o 
   7   5   9        0.15        6.27      2.73 o 
   8   5   9        4.09        2.99      2.14 o 
   9   5   9        8.98        4.92      3.00 o 
  10   5   9        0.02        3.88      2.66 o 
  11   5   9        5.48       13.82      3.77 o 
  12   5   9        2.70        4.28      3.39 o 
  13   5   9        2.39        9.76      3.13 o 
  14   5   9        0.99        7.87      3.19 o 
  15   5   9        0.35        7.38      3.36 o 
   1   6   9        0.03        1.93      3.78 o 
   2   6   9       25.89       29.23      4.30 o 
   3   6   9        4.79        3.09      4.56 o 
   4   6   9        5.64        6.66      4.02 o 
   5   6   9       12.20       14.54      4.91 o 
   6   6   9        2.36       10.27      4.17 o 
   7   6   9        1.19        1.73      3.41 o 
   8   6   9       19.12       26.25      6.37 o 
   9   6   9        1.56        8.09      4.77 o 
   0   0  10       50.17       41.48      8.55 o 
   1   0  10      142.67      162.17      6.07 o 
   2   0  10      351.01      421.20      7.03 o 
   3   0  10      193.48      220.14      6.22 o 
   4   0  10      667.90      665.42     10.57 o 
   5   0  10      392.30      460.78      9.34 o 
   6   0  10     1375.19     1542.43     22.07 o 
   7   0  10     1050.22     1059.39     18.14 o 
   8   0  10       33.82       32.68      3.29 o 
   9   0  10       48.50       51.96      4.43 o 
  10   0  10       78.52       78.58      6.85 o 
  11   0  10      129.42      125.14      8.04 o 
  12   0  10        7.28       11.94      4.65 o 
  13   0  10        1.76       11.42      5.38 o 
  14   0  10       34.41       42.93      5.74 o 
  15   0  10      107.30      100.88      9.84 o 
  16   0  10        3.30        3.17      3.76 o 
  17   0  10        0.61        3.57      5.03 o 
  18   0  10       22.69       25.38      5.71 o 
  19   0  10        0.91       11.02      6.08 o 
  20   0  10        4.45        5.90      3.24 o 
  21   0  10        0.01        9.03      4.50 o 
  22   0  10        0.02       10.60      5.18 o 
  23   0  10        1.75       -1.09      5.36 o 
   0   1  10     1634.65     1757.51     22.86 o 
   1   1  10      235.22      209.25      3.64 o 
   2   1  10       54.96       39.42      2.70 o 
   3   1  10       36.19       33.96      2.39 o 
   4   1  10       32.18       34.12      2.76 o 
   5   1  10       22.22       20.72      2.29 o 
   6   1  10       13.84       11.97      1.70 o 
   7   1  10      419.97      426.13      6.11 o 
   8   1  10      101.05      111.31      3.72 o 
   9   1  10       17.23       14.69      2.27 o 
  10   1  10       11.85        6.44      2.69 o 
  11   1  10        6.31        6.12      3.32 o 
  12   1  10       15.32       14.81      2.49 o 
  13   1  10       52.47       42.79      4.06 o 
  14   1  10       87.62      101.50      5.47 o 
  15   1  10      110.64      122.29      6.06 o 
  16   1  10       70.15       71.16      5.54 o 
  17   1  10        2.78        1.85      3.84 o 
  18   1  10       65.34       85.51      7.27 o 
  19   1  10        2.13        4.08      3.07 o 
  20   1  10       10.40        9.60      2.98 o 
  21   1  10        0.45        2.44      2.73 o 
  22   1  10        4.55        5.34      3.46 o 
   0   2  10      332.85      335.61      8.68 o 
   1   2  10        0.63        5.32      1.35 o 
   2   2  10       83.39       75.36      3.27 o 
   3   2  10      102.88      103.77      3.24 o 
   4   2  10       34.87       28.87      2.04 o 
   5   2  10        5.22        6.71      1.66 o 
   6   2  10       21.13       14.71      2.12 o 
   7   2  10      157.82      138.81      3.69 o 
   8   2  10      944.23      999.36      9.53 o 
   9   2  10      784.75      822.58     11.21 o 
  10   2  10      323.91      339.89      7.73 o 
  11   2  10       58.80       57.68      5.18 o 
  12   2  10       23.68       23.95      2.63 o 
  13   2  10       49.29       42.04      5.42 o 
  14   2  10      122.24      126.03      5.68 o 
  15   2  10        0.68       -1.98      1.98 o 
  16   2  10      107.15      100.12      6.25 o 
  17   2  10       37.09       31.71      4.16 o 
  18   2  10      103.14      109.61      6.14 o 
  19   2  10        0.36       -3.36      3.36 o 
  20   2  10        2.17        1.18      3.68 o 
  21   2  10        0.10        0.83      3.12 o 
  22   2  10       15.52       15.71      4.30 o 
   0   3  10        0.11        0.13      2.88 o 
   1   3  10       35.82       37.93      2.87 o 
   2   3  10        0.44        2.58      2.04 o 
   3   3  10        0.36        3.22      2.78 o 
   4   3  10        0.29        7.73      2.13 o 
   5   3  10       17.12       17.79      1.92 o 
   6   3  10       44.33       48.13      2.60 o 
   7   3  10      320.84      328.41      6.14 o 
   8   3  10       66.77       69.97      3.19 o 
   9   3  10        0.33        4.33      3.17 o 
  10   3  10      136.32      131.37      5.00 o 
  11   3  10       81.29       83.75      4.24 o 
  12   3  10       64.81       58.11      3.70 o 
  13   3  10       82.70       81.00      4.37 o 
  14   3  10       81.40       75.80      5.32 o 
  15   3  10      133.23      125.74      7.18 o 
  16   3  10        6.09       12.08      3.71 o 
  17   3  10        8.87       15.15      3.20 o 
  18   3  10        0.71        8.80      4.01 o 
  19   3  10        7.90        8.93      5.32 o 
  20   3  10        0.50        6.20      6.14 o 
   0   4  10       27.57       26.12      3.66 o 
   1   4  10        5.74        3.62      1.88 o 
   2   4  10       34.04       33.28      2.46 o 
   3   4  10       20.93       20.11      2.47 o 
   4   4  10       29.43       32.20      2.43 o 
   5   4  10       62.85       61.76      3.00 o 
   6   4  10        1.26        4.56      2.27 o 
   7   4  10        0.29       -0.44      2.08 o 
   8   4  10       10.12       15.36      4.00 o 
   9   4  10        6.88        3.16      2.84 o 
  10   4  10        0.96        0.12      3.79 o 
  11   4  10       23.80       23.17      4.37 o 
  12   4  10       51.13       61.84      5.76 o 
  13   4  10        8.88       13.38      2.86 o 
  14   4  10        0.56        2.41      3.42 o 
  15   4  10        9.24        9.23      3.03 o 
  16   4  10        2.68       -0.54      3.87 o 
  17   4  10       27.97       26.84      5.05 o 
  18   4  10        5.87        4.30      5.96 o 
   0   5  10       33.76       34.66      6.17 o 
   1   5  10       16.89       23.15      3.68 o 
   2   5  10       42.85       36.28      4.61 o 
   3   5  10       18.83       19.77      3.76 o 
   4   5  10       15.45       14.30      2.95 o 
   5   5  10        9.51        9.85      2.97 o 
   6   5  10        2.95        2.93      2.68 o 
   7   5  10        0.24        2.99      2.55 o 
   8   5  10        4.44        2.89      2.67 o 
   9   5  10       42.32       43.35      4.04 o 
  10   5  10       13.28       12.60      3.34 o 
  11   5  10       10.30        9.56      3.20 o 
  12   5  10        1.34        7.82      3.49 o 
  13   5  10       14.72        9.66      3.63 o 
  14   5  10        6.91        7.64      3.37 o 
   0   6  10        0.03        6.26      6.09 o 
   1   6  10        0.22       -0.85      3.78 o 
   2   6  10        0.27        9.85      4.46 o 
   3   6  10        2.03        4.42      3.80 o 
   4   6  10        2.88       11.01      3.83 o 
   5   6  10        6.31        2.75      3.89 o 
   6   6  10        0.13        3.77      6.35 o 
   7   6  10        0.33        6.01      7.09 o 
   8   6  10        0.00        5.27      4.47 o 
   1   1  11      441.40      444.65      5.92 o 
   2   1  11      491.54      515.61      6.55 o 
   3   1  11      127.45      124.99      3.16 o 
   4   1  11       26.34       28.85      2.81 o 
   5   1  11       63.91       58.91      2.78 o 
   6   1  11      124.72      116.71      3.29 o 
   7   1  11      185.31      181.02      5.29 o 
   8   1  11        2.13        3.42      2.04 o 
   9   1  11      201.32      206.04      8.86 o 
  10   1  11      132.04      136.86      5.16 o 
  11   1  11        0.48       -0.95      4.19 o 
  12   1  11       32.32       45.39      5.46 o 
  13   1  11        2.58        5.58      3.38 o 
  14   1  11        3.23        7.06      2.73 o 
  15   1  11        0.01        6.61      3.70 o 
  16   1  11       82.54      100.21      6.99 o 
  17   1  11       21.20       21.60      4.14 o 
  18   1  11        9.45        6.07      3.80 o 
  19   1  11       28.28       28.60      3.94 o 
  20   1  11        5.50        7.57      2.67 o 
  21   1  11        4.27       11.17      3.58 o 
  22   1  11        2.65       14.05      3.80 o 
   1   2  11        7.37        8.11      1.56 o 
   2   2  11      120.73      128.39      4.09 o 
   3   2  11       31.71       28.52      2.37 o 
   4   2  11        4.62        5.17      1.54 o 
   5   2  11       93.84       86.65      3.44 o 
   6   2  11       77.95       72.61      3.27 o 
   7   2  11        1.27        3.59      2.03 o 
   8   2  11       52.19       57.00      3.56 o 
   9   2  11      133.97      134.83      4.72 o 
  10   2  11      111.34      113.09      4.85 o 
  11   2  11       11.34       14.47      2.13 o 
  12   2  11       24.78       25.25      3.33 o 
  13   2  11        1.16       -1.19      2.65 o 
  14   2  11        6.88       14.84      3.63 o 
  15   2  11        8.49       12.96      3.10 o 
  16   2  11      111.04      113.36      8.27 o 
  17   2  11        4.91        8.47      3.63 o 
  18   2  11        0.00        2.19      2.65 o 
  19   2  11       11.05       15.71      3.32 o 
  20   2  11       11.02        7.11      5.62 o 
  21   2  11        0.05        3.69      3.27 o 
   1   3  11       72.14       62.40      3.35 o 
   2   3  11       16.81       19.19      2.47 o 
   3   3  11       23.91       28.45      2.80 o 
   4   3  11       18.03       22.52      3.42 o 
   5   3  11       63.15       65.26      3.18 o 
   6   3  11      129.79      128.95      4.30 o 
   7   3  11      338.90      328.89      7.30 o 
   8   3  11      133.97      135.54      4.73 o 
   9   3  11        0.45        0.13      2.80 o 
  10   3  11       25.38       30.86      3.18 o 
  11   3  11       22.16       21.64      3.13 o 
  12   3  11        7.76        9.85      2.78 o 
  13   3  11        4.45        4.29      2.12 o 
  14   3  11       11.05        7.44      2.74 o 
  15   3  11       19.85       19.74      4.22 o 
  16   3  11       12.32       17.20      3.58 o 
  17   3  11        1.90        3.56      6.17 o 
  18   3  11        3.00        5.17      5.26 o 
  19   3  11       22.35       18.76      6.90 o 
   1   4  11       57.74       38.66      2.64 o 
   2   4  11       11.43        9.64      2.01 o 
   3   4  11        2.93        0.71      2.69 o 
   4   4  11        8.50        8.24      2.07 o 
   5   4  11       12.53       12.67      2.07 o 
   6   4  11        3.71        9.71      2.41 o 
   7   4  11       12.52       15.89      2.37 o 
   8   4  11       42.93       36.27      4.14 o 
   9   4  11       60.60       50.86      4.94 o 
  10   4  11       20.41       30.97      4.00 o 
  11   4  11        1.00        7.47      3.42 o 
  12   4  11       13.57       19.62      3.79 o 
  13   4  11        6.71       14.12      2.96 o 
  14   4  11        0.35        7.22      2.72 o 
  15   4  11        0.70        3.40      4.09 o 
  16   4  11        0.71        5.19      4.38 o 
  17   4  11       17.31       11.62      4.48 o 
   1   5  11       22.99       20.06      3.50 o 
   2   5  11        4.59        9.88      3.75 o 
   3   5  11        0.10        6.87      2.08 o 
   4   5  11        6.04        5.83      2.45 o 
   5   5  11        3.70        4.03      2.79 o 
   6   5  11        4.20        3.64      2.83 o 
   7   5  11        0.01        8.23      3.44 o 
   8   5  11        1.08        0.97      2.36 o 
   9   5  11        1.24        4.56      3.57 o 
  10   5  11        4.23        9.00      3.38 o 
  11   5  11        0.02        6.67      3.15 o 
  12   5  11        4.36        5.85      4.20 o 
  13   5  11        2.17        2.59      3.26 o 
   1   6  11        6.49        6.17      3.55 o 
   2   6  11        3.28        4.52      4.39 o 
   3   6  11        0.00        6.25      3.67 o 
   4   6  11        2.22       12.38      5.97 o 
   5   6  11        3.71        5.14      5.14 o 
   6   6  11        2.35        6.46      7.15 o 
   0   0  12      883.95      968.57     23.00 o 
   1   0  12      386.38      369.91      8.62 o 
   2   0  12      582.55      610.11     13.59 o 
   3   0  12        8.97       11.32      3.62 o 
   4   0  12      163.26      162.46      5.70 o 
   5   0  12       50.75       34.36      4.31 o 
   6   0  12        0.30        2.54      3.08 o 
   7   0  12        0.05        6.05      4.01 o 
   8   0  12       15.97       22.36      4.15 o 
   9   0  12       31.37       34.22      3.70 o 
  10   0  12      225.06      231.54     11.39 o 
  11   0  12      167.12      187.40     10.21 o 
  12   0  12       72.87       57.61      5.93 o 
  13   0  12      120.24      117.33     10.55 o 
  14   0  12      116.40      115.45      8.58 o 
  15   0  12       94.41       76.58      7.42 o 
  16   0  12       45.49       40.54      6.90 o 
  17   0  12       14.24       11.24      4.69 o 
  18   0  12        0.37        2.37      4.97 o 
  19   0  12        3.58       17.81      5.55 o 
  20   0  12       12.34        4.69      5.12 o 
  21   0  12       63.41       80.05     10.89 o 
  22   0  12       17.87       13.41      5.85 o 
   0   1  12      720.50      806.46     12.75 o 
   1   1  12       78.47       72.94      2.89 o 
   2   1  12       33.96       27.42      2.19 o 
   3   1  12       75.66       62.62      2.81 o 
   4   1  12      182.35      183.96      4.49 o 
   5   1  12       63.06       57.46      2.85 o 
   6   1  12       77.77       77.81      3.15 o 
   7   1  12      106.92       99.10      3.38 o 
   8   1  12       22.97       31.11      3.18 o 
   9   1  12        7.12        7.09      2.92 o 
  10   1  12        0.03        5.82      3.33 o 
  11   1  12       34.25       40.03      4.86 o 
  12   1  12        0.73       -2.49      2.73 o 
  13   1  12        0.00        7.67      4.42 o 
  14   1  12       35.43       34.54      4.75 o 
  15   1  12       64.69       65.11      5.72 o 
  16   1  12       20.47       24.01      4.44 o 
  17   1  12       34.63       35.80      4.38 o 
  18   1  12        5.17        9.51      4.53 o 
  19   1  12        0.92       -0.19      4.64 o 
  20   1  12        0.15        3.71      3.95 o 
  21   1  12        0.00        2.56      2.92 o 
   0   2  12      427.89      437.44     11.44 o 
   1   2  12       27.93       20.17      2.73 o 
   2   2  12       33.62       33.33      2.68 o 
   3   2  12      117.90      112.41      4.31 o 
   4   2  12      122.82      112.40      3.64 o 
   5   2  12      572.77      570.73      8.18 o 
   6   2  12      126.60      123.97      4.20 o 
   7   2  12       20.80       31.44      2.77 o 
   8   2  12      164.20      163.24      5.03 o 
   9   2  12       88.51       78.56      3.79 o 
  10   2  12       18.58       10.48      2.03 o 
  11   2  12        6.02        4.46      2.09 o 
  12   2  12        0.70        2.96      2.92 o 
  13   2  12        2.56        7.00      2.99 o 
  14   2  12       34.68       32.08      4.16 o 
  15   2  12        0.23        6.07      3.27 o 
  16   2  12       34.05       39.57      4.67 o 
  17   2  12       51.94       58.21      5.19 o 
  18   2  12       37.64       29.12      5.03 o 
  19   2  12        2.51        0.78      3.88 o 
  20   2  12        0.58        3.11      5.63 o 
   0   3  12       23.98       28.79      4.14 o 
   1   3  12       21.64       20.10      2.75 o 
   2   3  12       79.03       70.11      3.77 o 
   3   3  12        4.61        4.97      2.53 o 
   4   3  12       14.84       14.26      2.06 o 
   5   3  12      105.24      111.46      5.83 o 
   6   3  12      245.88      244.96      6.08 o 
   7   3  12      455.57      451.19      9.26 o 
   8   3  12      114.16      111.39      4.71 o 
   9   3  12       60.76       60.65      3.85 o 
  10   3  12        1.68        1.55      2.99 o 
  11   3  12        0.05        1.94      2.49 o 
  12   3  12        1.01        3.14      3.51 o 
  13   3  12        0.14        5.08      3.05 o 
  14   3  12        0.05        6.13      3.14 o 
  15   3  12       24.22       20.01      3.29 o 
  16   3  12        0.34        6.23      3.66 o 
  17   3  12        0.13        9.03      4.67 o 
  18   3  12       11.56        9.88      4.77 o 
  19   3  12        2.53       10.35      4.32 o 
   0   4  12        0.55        3.59      2.38 o 
   1   4  12       28.14       17.22      2.38 o 
   2   4  12        0.13        3.04      1.83 o 
   3   4  12      127.16      117.73      5.49 o 
   4   4  12        8.54        0.87      2.54 o 
   5   4  12       12.44        8.34      2.22 o 
   6   4  12       27.73       29.04      2.98 o 
   7   4  12        0.97        1.69      2.12 o 
   8   4  12        0.01        3.01      3.51 o 
   9   4  12       19.27       15.04      3.45 o 
  10   4  12        0.81        5.60      3.15 o 
  11   4  12        0.00        3.55      4.24 o 
  12   4  12       15.68       16.72      2.99 o 
  13   4  12        4.08        7.27      4.25 o 
  14   4  12        6.69        4.53      3.67 o 
  15   4  12       10.24        9.46      4.19 o 
  16   4  12        1.39        3.82      3.91 o 
   0   5  12        0.10       -3.10      4.54 o 
   1   5  12        9.73        7.89      3.63 o 
   2   5  12        3.49        6.74      2.35 o 
   3   5  12        4.51        6.33      3.06 o 
   4   5  12       13.88       12.18      2.41 o 
   5   5  12        1.03       -3.05      3.05 o 
   6   5  12        0.75        2.49      3.69 o 
   7   5  12        2.96        7.11      5.22 o 
   8   5  12        1.18        5.67      3.18 o 
   9   5  12       26.10       18.27      3.59 o 
  10   5  12        4.60       12.71      3.32 o 
  11   5  12        3.34        6.08      3.69 o 
  12   5  12        3.08        0.01      3.61 o 
   0   6  12        0.39        5.64      4.12 o 
   1   6  12        0.30        5.21      3.27 o 
   2   6  12        1.05        3.30      4.45 o 
   3   6  12        6.26       10.34      5.04 o 
   4   6  12        0.10        2.44      5.75 o 
   1   1  13      225.91      222.00      4.40 o 
   2   1  13       17.28        9.82      1.98 o 
   3   1  13      287.26      275.17      6.16 o 
   4   1  13      168.15      153.30      4.13 o 
   5   1  13        0.06        2.13      2.80 o 
   6   1  13       12.42       13.59      2.12 o 
   7   1  13       41.74       31.63      2.99 o 
   8   1  13       44.96       40.03      3.75 o 
   9   1  13        4.99        1.23      2.62 o 
  10   1  13        5.01        2.79      2.70 o 
  11   1  13       20.59       17.12      5.14 o 
  12   1  13      285.69      293.93     10.06 o 
  13   1  13        3.53        5.11      3.74 o 
  14   1  13       33.03       31.19      3.75 o 
  15   1  13        3.51       12.42      3.60 o 
  16   1  13        0.47        4.96      3.61 o 
  17   1  13        0.00        5.01      3.63 o 
  18   1  13        3.26       -0.97      3.18 o 
  19   1  13       29.83       26.55      4.23 o 
  20   1  13       12.02       12.46      7.72 o 
  21   1  13        0.06        8.14      3.77 o 
   1   2  13       10.94        9.22      2.12 o 
   2   2  13      112.56      105.59      4.06 o 
   3   2  13       96.69       95.06      4.08 o 
   4   2  13        0.60        6.31      2.09 o 
   5   2  13        2.36        1.88      2.95 o 
   6   2  13      317.47      311.62      6.42 o 
   7   2  13      152.47      158.27      4.68 o 
   8   2  13        7.82        9.83      3.44 o 
   9   2  13       78.97       77.14      4.91 o 
  10   2  13       22.25       20.10      3.19 o 
  11   2  13       15.07       24.61      3.23 o 
  12   2  13        2.01        6.87      3.35 o 
  13   2  13        0.01        3.92      2.82 o 
  14   2  13        2.73       12.11      4.65 o 
  15   2  13       18.46       17.48      3.66 o 
  16   2  13        9.55       16.79      3.46 o 
  17   2  13        8.65       12.22      4.02 o 
  18   2  13       11.46       16.24      3.95 o 
  19   2  13        2.21        7.42      4.02 o 
  20   2  13       17.10       19.53      4.27 o 
   1   3  13       27.12       28.66      2.32 o 
   2   3  13        7.26       11.14      2.08 o 
   3   3  13      412.98      417.78      8.63 o 
   4   3  13       57.62       71.34      3.62 o 
   5   3  13       26.62       33.77      2.91 o 
   6   3  13      213.43      207.93      6.30 o 
   7   3  13       86.37       88.79      4.18 o 
   8   3  13        1.48        2.72      2.55 o 
   9   3  13        1.97        4.69      2.72 o 
  10   3  13       24.18       23.24      3.36 o 
  11   3  13        2.77        6.47      3.21 o 
  12   3  13        3.45        2.36      3.05 o 
  13   3  13        4.43       10.71      3.83 o 
  14   3  13       11.95       12.10      3.39 o 
  15   3  13        1.61        5.71      3.97 o 
  16   3  13        0.49        2.14      4.58 o 
  17   3  13        1.71        5.78      3.67 o 
  18   3  13        7.16        5.76      5.24 o 
   1   4  13       19.56       14.59      2.29 o 
   2   4  13        2.39        2.21      2.25 o 
   3   4  13        0.89        0.07      1.60 o 
   4   4  13      282.86      254.74     11.57 o 
   5   4  13       43.95       43.32      3.89 o 
   6   4  13       22.83       17.31      3.80 o 
   7   4  13       19.37       18.44      3.19 o 
   8   4  13        0.06        2.77      2.81 o 
   9   4  13       11.20       10.31      3.33 o 
  10   4  13        8.88       10.31      2.38 o 
  11   4  13        1.57       -0.11      3.69 o 
  12   4  13        8.89       10.70      4.31 o 
  13   4  13        0.07        3.15      4.72 o 
  14   4  13        0.00        9.84      3.96 o 
  15   4  13       19.58       23.68      7.16 o 
   1   5  13       10.27        1.36      2.73 o 
   2   5  13        0.01        4.82      2.35 o 
   3   5  13        0.06        5.79      2.88 o 
   4   5  13        0.35        0.71      4.20 o 
   5   5  13       24.88       20.28      4.17 o 
   6   5  13        0.42        3.13      2.87 o 
   7   5  13        0.00       -0.22      3.41 o 
   8   5  13        1.50       10.34      3.58 o 
   9   5  13        1.63       -3.33      4.94 o 
  10   5  13        0.57        2.14      5.75 o 
  11   5  13        0.03        0.82      4.46 o 
   0   0  14      139.93      132.80      6.86 o 
   1   0  14      537.79      570.87      9.59 o 
   2   0  14      440.24      414.65     14.44 o 
   3   0  14      191.09      201.82      6.95 o 
   4   0  14        0.03       -1.72      3.50 o 
   5   0  14       95.16       93.41      7.12 o 
   6   0  14        0.22       -0.82      3.30 o 
   7   0  14        4.62        6.38      3.54 o 
   8   0  14       28.43       26.38      5.81 o 
   9   0  14       28.38       24.70      5.69 o 
  10   0  14      362.01      268.17     14.92 o 
  11   0  14       78.62       40.51      5.52 o 
  12   0  14      214.15      204.91     13.22 o 
  13   0  14        2.64       15.05      5.77 o 
  14   0  14       27.31       17.10      5.76 o 
  15   0  14       48.41       49.07      9.28 o 
  16   0  14        0.22        5.83      4.32 o 
  17   0  14       10.34       15.79      5.04 o 
  18   0  14       10.94       26.98      5.45 o 
  19   0  14       87.26       78.01     12.51 o 
  20   0  14       17.36       12.55      7.70 o 
   0   1  14        6.08        6.64      2.63 o 
   1   1  14      161.69      150.09      4.05 o 
   2   1  14      387.65      385.66      5.98 o 
   3   1  14       35.03       38.18      2.78 o 
   4   1  14      527.00      587.79      9.48 o 
   5   1  14       60.05       62.66      4.69 o 
   6   1  14       96.52       93.10      4.29 o 
   7   1  14       65.43       59.39      4.09 o 
   8   1  14       25.93       18.48      3.14 o 
   9   1  14        4.27        0.24      3.09 o 
  10   1  14        0.58       -2.78      2.78 o 
  11   1  14        3.89        8.26      4.42 o 
  12   1  14        9.33        8.57      4.44 o 
  13   1  14       69.96       81.78      5.94 o 
  14   1  14        0.03       -1.34      3.87 o 
  15   1  14       12.59       15.85      3.61 o 
  16   1  14        0.02        0.87      2.97 o 
  17   1  14        7.46        7.63      2.92 o 
  18   1  14       29.58       30.04      4.55 o 
  19   1  14        2.88        8.55      3.82 o 
  20   1  14       61.30       81.73      8.73 o 
   0   2  14      122.61      107.07      5.48 o 
   1   2  14      106.35      100.99      3.58 o 
   2   2  14      122.05      112.92      4.10 o 
   3   2  14      469.85      493.57      8.89 o 
   4   2  14      143.89      146.37      4.74 o 
   5   2  14      755.40      761.33     11.81 o 
   6   2  14        0.47        1.72      2.18 o 
   7   2  14        4.43        5.38      1.96 o 
   8   2  14       35.91       30.65      3.27 o 
   9   2  14       21.53       26.69      3.60 o 
  10   2  14        0.32        5.69      3.11 o 
  11   2  14        5.35        8.95      3.20 o 
  12   2  14       13.92       15.82      3.12 o 
  13   2  14        0.39        0.51      3.80 o 
  14   2  14        0.06       10.55      3.56 o 
  15   2  14        7.44       14.34      4.14 o 
  16   2  14        9.62        6.25      3.65 o 
  17   2  14        3.21        1.65      5.10 o 
  18   2  14        0.66        3.21      3.94 o 
  19   2  14       15.23       20.78      4.44 o 
   0   3  14       38.93       43.72      4.71 o 
   1   3  14       33.88       35.60      3.31 o 
   2   3  14      144.19      136.42      4.79 o 
   3   3  14       14.71       14.90      2.17 o 
   4   3  14      124.26      123.03      4.43 o 
   5   3  14        0.15        2.31      2.21 o 
   6   3  14       79.71       70.78      3.67 o 
   7   3  14       16.23       17.66      2.75 o 
   8   3  14       36.56       27.47      3.10 o 
   9   3  14        0.01       -2.64      2.64 o 
  10   3  14        2.22        4.59      3.04 o 
  11   3  14        0.37        3.21      2.81 o 
  12   3  14        0.94        7.46      3.01 o 
  13   3  14        7.16        4.06      3.41 o 
  14   3  14        6.42        2.75      3.51 o 
  15   3  14        0.21       -1.51      5.19 o 
  16   3  14        4.79        4.63      4.99 o 
  17   3  14        4.79        9.98      5.03 o 
   0   4  14        3.76        7.95      3.55 o 
   1   4  14      217.81      234.86     10.67 o 
   2   4  14        3.39        5.14      1.84 o 
   3   4  14       29.35       19.97      2.50 o 
   4   4  14        5.88        8.01      2.43 o 
   5   4  14        0.08        3.15      2.59 o 
   6   4  14        0.45        1.22      2.99 o 
   7   4  14       10.76       10.20      2.93 o 
   8   4  14        1.74        5.17      2.78 o 
   9   4  14        5.46        6.76      3.17 o 
  10   4  14        3.06        2.41      3.78 o 
  11   4  14        0.33        7.03      3.99 o 
  12   4  14       10.45       17.26      3.73 o 
  13   4  14        0.64        0.71      4.03 o 
  14   4  14        1.63       -0.56      4.47 o 
   0   5  14       33.06       28.65      7.67 o 
   1   5  14       17.94       17.28      5.17 o 
   2   5  14       58.94       50.70      6.32 o 
   3   5  14        1.15        2.36      3.64 o 
   4   5  14        1.82       -2.95      4.22 o 
   5   5  14        0.22        5.62      3.23 o 
   6   5  14        0.73        8.57      3.34 o 
   7   5  14       11.70       10.40      3.86 o 
   8   5  14        8.76        8.18      5.19 o 
   9   5  14        9.43       25.72      5.02 o 
  10   5  14        0.57        0.72     10.05 o 
   1   1  15       22.06       20.75      2.29 o 
   2   1  15      209.37      221.74      5.31 o 
   3   1  15      216.06      215.73      6.38 o 
   4   1  15      222.89      205.21      5.72 o 
   5   1  15       13.39        7.86      4.03 o 
   6   1  15       12.76        5.96      3.17 o 
   7   1  15        9.26        9.96      2.49 o 
   8   1  15      268.16      258.18      7.84 o 
   9   1  15       36.55       32.14      3.96 o 
  10   1  15        4.68        9.69      3.14 o 
  11   1  15        0.82        1.23      3.87 o 
  12   1  15        0.04        3.17      4.33 o 
  13   1  15        1.50        4.21      3.09 o 
  14   1  15       14.70       19.97      3.72 o 
  15   1  15        0.03        6.08      3.57 o 
  16   1  15       16.76       19.20      3.92 o 
  17   1  15        3.85        5.72      4.13 o 
  18   1  15        1.61        7.64      3.94 o 
  19   1  15       14.86       19.13      4.00 o 
   1   2  15        6.10        7.80      1.94 o 
   2   2  15      306.09      318.91      8.34 o 
   3   2  15      404.40      402.90      9.05 o 
   4   2  15       31.99       33.49      3.23 o 
   5   2  15       84.74       75.00      3.95 o 
   6   2  15       22.32       22.12      2.22 o 
   7   2  15       44.84       37.05      3.47 o 
   8   2  15       17.58       19.18      3.35 o 
   9   2  15       64.66       56.14      4.09 o 
  10   2  15        0.24        1.55      3.06 o 
  11   2  15        1.08        7.89      3.18 o 
  12   2  15        0.65       -0.40      3.36 o 
  13   2  15       23.49       31.51      5.18 o 
  14   2  15        0.71       10.31      3.84 o 
  15   2  15       13.11       18.20      4.12 o 
  16   2  15        4.16        5.39      3.92 o 
  17   2  15        1.29       11.11      3.20 o 
  18   2  15        0.41        4.90      3.55 o 
   1   3  15        6.98        6.76      2.50 o 
   2   3  15      168.92      169.42      5.11 o 
   3   3  15       53.81       51.37      4.08 o 
   4   3  15      106.84       97.42      4.11 o 
   5   3  15       81.10       83.30      3.99 o 
   6   3  15      226.51      237.91     14.48 o 
   7   3  15       38.96       33.55      3.72 o 
   8   3  15        0.25        5.04      2.96 o 
   9   3  15        1.86        3.87      3.03 o 
  10   3  15        0.42        7.96      3.16 o 
  11   3  15        1.73       -0.10      3.24 o 
  12   3  15        0.03        6.35      2.42 o 
  13   3  15        0.63        7.97      4.03 o 
  14   3  15        2.11       10.64      8.71 o 
  15   3  15        3.64       10.23      5.30 o 
  16   3  15       19.98       24.71      5.80 o 
   1   4  15       94.46       81.69      4.70 o 
   2   4  15       20.39       20.18      2.99 o 
   3   4  15       59.41       69.22      4.98 o 
   4   4  15        4.18        0.49      2.41 o 
   5   4  15       76.75       76.28      4.69 o 
   6   4  15       12.11        8.79      2.88 o 
   7   4  15        2.20        6.18      3.09 o 
   8   4  15        6.30        5.01      2.98 o 
   9   4  15        8.32        5.30      3.45 o 
  10   4  15        2.12        1.15      5.98 o 
  11   4  15        3.40        7.15      3.86 o 
  12   4  15        0.83        5.67      4.23 o 
  13   4  15        0.35        6.22      4.55 o 
   1   5  15       15.95       17.95      5.13 o 
   2   5  15        9.77        3.89      4.21 o 
   3   5  15       12.14       17.87      4.43 o 
   4   5  15        4.93        3.86      4.22 o 
   5   5  15        0.09        3.49      3.99 o 
   6   5  15        0.69       -1.21      4.18 o 
   7   5  15        2.25        0.38      3.90 o 
   8   5  15        0.01        6.33      6.05 o 
   0   0  16     1937.88     2250.28     85.69 o 
   1   0  16      831.84      917.02     18.34 o 
   2   0  16        5.58       -0.16      3.83 o 
   3   0  16        5.84        1.62      3.66 o 
   4   0  16       17.85       24.37      4.36 o 
   5   0  16       49.31       58.95      4.79 o 
   6   0  16       70.35       62.20      5.94 o 
   7   0  16      175.88      150.53      7.39 o 
   8   0  16        0.40        0.90      3.86 o 
   9   0  16       73.56       85.58      7.60 o 
  10   0  16       28.32       18.83      4.90 o 
  11   0  16       14.81       20.98      6.14 o 
  12   0  16       12.92       16.95      6.93 o 
  13   0  16        0.26        1.80      3.63 o 
  14   0  16        1.10        2.17      5.48 o 
  15   0  16        9.05       22.17      5.61 o 
  16   0  16        5.02        6.67      5.78 o 
  17   0  16        7.12       16.70      6.67 o 
  18   0  16        2.56        6.55      6.08 o 
  19   0  16       19.82       23.01      8.23 o 
   0   1  16     2358.63     2746.81     51.26 o 
   1   1  16       11.02       14.26      3.44 o 
   2   1  16        0.11        1.34      3.50 o 
   3   1  16       21.64       21.88      2.60 o 
   4   1  16        1.08        1.66      2.51 o 
   5   1  16       26.53       18.82      2.70 o 
   6   1  16        4.21        8.06      1.88 o 
   7   1  16       43.56       38.64      3.71 o 
   8   1  16      103.30       95.91      5.05 o 
   9   1  16        2.07        6.44      3.42 o 
  10   1  16        0.22        4.94      5.36 o 
  11   1  16        1.57        1.87      4.05 o 
  12   1  16        1.11        0.03      3.89 o 
  13   1  16        0.05       10.94      4.20 o 
  14   1  16       33.62       32.14      4.42 o 
  15   1  16        0.06        7.95      3.51 o 
  16   1  16       19.51       24.21      4.17 o 
  17   1  16        0.24       -0.64      3.54 o 
  18   1  16        4.27        1.81      4.63 o 
   0   2  16      393.13      373.39     11.36 o 
   1   2  16       64.75       57.58      4.81 o 
   2   2  16       90.96       80.93      3.99 o 
   3   2  16        1.13        1.40      2.15 o 
   4   2  16        0.59        5.72      2.23 o 
   5   2  16        2.41        4.51      3.01 o 
   6   2  16       49.54       49.39      3.89 o 
   7   2  16        2.26        6.68      3.40 o 
   8   2  16        0.01        1.99      3.29 o 
   9   2  16      137.15      140.46      8.63 o 
  10   2  16        4.30        8.51      3.26 o 
  11   2  16       22.47       21.03      3.51 o 
  12   2  16        0.43        7.84      3.50 o 
  13   2  16        5.76       16.06      3.64 o 
  14   2  16        0.01       -2.43      4.09 o 
  15   2  16        3.48        7.42      3.70 o 
  16   2  16        9.75       15.54      4.16 o 
  17   2  16       12.81       15.26      3.94 o 
   0   3  16       19.87       19.95      3.88 o 
   1   3  16       13.80       10.69      2.36 o 
   2   3  16       19.38       14.57      2.65 o 
   3   3  16        7.01       13.64      2.56 o 
   4   3  16        0.04        5.15      2.51 o 
   5   3  16        9.75        9.54      2.78 o 
   6   3  16        4.88        7.69      3.57 o 
   7   3  16       37.14       29.32      4.11 o 
   8   3  16       39.86       36.85      5.75 o 
   9   3  16        1.58        0.79      2.60 o 
  10   3  16        0.06        3.11      3.37 o 
  11   3  16        2.72       10.01      3.31 o 
  12   3  16        9.82        7.38      3.69 o 
  13   3  16        5.17        7.69      3.71 o 
  14   3  16       14.13       14.22      4.88 o 
  15   3  16        2.84       -5.17      5.17 o 
   0   4  16        1.53       -2.07      3.75 o 
   1   4  16        2.99        1.83      2.44 o 
   2   4  16        3.88        4.36      2.71 o 
   3   4  16      107.99      105.99      5.22 o 
   4   4  16        9.96        9.68      2.50 o 
   5   4  16        0.61        2.90      2.77 o 
   6   4  16       14.72       16.24      2.85 o 
   7   4  16        1.87       -1.09      3.78 o 
   8   4  16        3.82       14.59      3.92 o 
   9   4  16        0.94        2.56      3.76 o 
  10   4  16        4.35       13.21      3.77 o 
  11   4  16        5.93       10.42      4.60 o 
  12   4  16        0.16        2.17      4.59 o 
   0   5  16        0.10       16.38      6.81 o 
   1   5  16       14.43        8.22      5.06 o 
   2   5  16       58.47       75.58     11.90 o 
   3   5  16       28.37       28.74      9.96 o 
   4   5  16        0.06       -0.61      6.60 o 
   5   5  16        3.39       10.19     10.08 o 
   6   5  16        0.47        6.15      4.22 o 
   1   1  17      181.69      175.65      5.41 o 
   2   1  17      503.38      553.44     11.90 o 
   3   1  17      139.58      132.93      5.42 o 
   4   1  17       42.20       38.33      3.27 o 
   5   1  17        1.00        0.70      2.49 o 
   6   1  17        0.40        6.90      2.97 o 
   7   1  17        2.14        4.46      3.19 o 
   8   1  17       13.10       10.51      3.53 o 
   9   1  17        5.15        0.47      3.05 o 
  10   1  17        0.38       10.10      3.82 o 
  11   1  17        8.11        7.73      7.79 o 
  12   1  17        0.65       -1.41      4.14 o 
  13   1  17        2.19        7.28      4.05 o 
  14   1  17        0.59       -4.00      4.00 o 
  15   1  17        2.04        8.37      3.41 o 
  16   1  17        0.69       13.03      3.73 o 
  17   1  17        0.01        6.97      3.66 o 
   1   2  17        0.61        8.58      2.74 o 
   2   2  17       42.69       35.24      2.98 o 
   3   2  17       46.86       47.86      3.34 o 
   4   2  17       45.66       32.36      3.55 o 
   5   2  17      122.21      112.91      5.58 o 
   6   2  17        0.10        0.50      3.18 o 
   7   2  17       27.74       31.02      3.90 o 
   8   2  17       23.74       22.78      3.95 o 
   9   2  17       12.42       11.49      3.50 o 
  10   2  17        0.40       11.60      3.31 o 
  11   2  17        1.42        1.32      4.03 o 
  12   2  17        0.08       -1.10      3.77 o 
  13   2  17        1.91       -1.27      4.31 o 
  14   2  17        0.34        8.68      4.01 o 
  15   2  17        0.92        6.95      6.38 o 
  16   2  17        0.79        7.39      3.76 o 
   1   3  17       18.01       18.19      3.13 o 
   2   3  17       32.86       39.37      3.53 o 
   3   3  17        3.61        4.35      2.86 o 
   4   3  17       17.96        7.48      2.54 o 
   5   3  17        3.20       10.11      3.23 o 
   6   3  17        3.41        0.53      3.10 o 
   7   3  17        3.37       10.44      2.83 o 
   8   3  17       23.06       12.87      3.41 o 
   9   3  17       13.56       11.07      3.37 o 
  10   3  17        0.36        0.53      3.25 o 
  11   3  17       14.25       14.32      3.81 o 
  12   3  17        4.11        5.95      5.01 o 
  13   3  17        0.44        4.62      3.38 o 
  14   3  17        8.25        8.61      4.95 o 
   1   4  17        9.51       11.88      3.02 o 
   2   4  17        1.60       -0.02      2.75 o 
   3   4  17        2.63       -0.94      3.10 o 
   4   4  17        4.34        8.38      2.61 o 
   5   4  17       15.53       12.39      3.41 o 
   6   4  17       12.43       22.66      3.58 o 
   7   4  17       10.45        5.32      3.82 o 
   8   4  17        5.17        5.05      4.12 o 
   9   4  17        1.19        2.43      3.92 o 
  10   4  17       10.49        7.00      4.17 o 
   0   0  18       42.30       49.81     12.20 o 
   1   0  18        1.85        7.57      4.52 o 
   2   0  18      173.09      184.93      7.32 o 
   3   0  18      432.59      438.50     13.81 o 
   4   0  18      451.08      506.24     10.97 o 
   5   0  18      418.85      470.32     10.76 o 
   6   0  18        6.07        6.21      6.37 o 
   7   0  18        0.01       -1.17      3.77 o 
   8   0  18       20.34       13.85      3.88 o 
   9   0  18       34.74       36.19      5.95 o 
  10   0  18        1.52       13.50      4.96 o 
  11   0  18        8.48       15.08      4.12 o 
  12   0  18       13.35       14.71      5.59 o 
  13   0  18        3.39        1.05      6.44 o 
  14   0  18        4.92        1.96      5.59 o 
  15   0  18        3.94       12.40      5.94 o 
  16   0  18       10.73       11.88      4.85 o 
  17   0  18        0.14       -1.79      7.67 o 
   0   1  18       13.08        7.87      3.25 o 
   1   1  18        2.99        2.29      2.52 o 
   2   1  18       59.50       51.52      3.50 o 
   3   1  18       20.08       18.61      3.22 o 
   4   1  18        8.38        5.87      2.76 o 
   5   1  18        3.77        3.62      2.29 o 
   6   1  18       85.20       81.02      5.00 o 
   7   1  18       13.01       10.96      4.29 o 
   8   1  18        4.31        6.55      3.18 o 
   9   1  18        1.80        5.23      3.63 o 
  10   1  18       11.14       11.96      4.09 o 
  11   1  18        1.20        6.23      3.88 o 
  12   1  18        1.03        3.14      4.11 o 
  13   1  18        3.81        2.50      3.74 o 
  14   1  18        6.10       10.93      4.27 o 
  15   1  18        1.28        8.28      3.57 o 
  16   1  18        0.15        5.67      3.71 o 
   0   2  18       11.26       20.59      4.27 o 
   1   2  18        1.17        0.44      2.66 o 
   2   2  18        0.30        5.22      2.27 o 
   3   2  18        4.49        6.16      2.55 o 
   4   2  18        9.46       10.25      2.45 o 
   5   2  18        0.91        3.52      2.76 o 
   6   2  18        0.24        4.66      2.83 o 
   7   2  18        0.37        7.47      3.04 o 
   8   2  18        0.51        2.42      3.06 o 
   9   2  18       12.78       13.24      4.14 o 
  10   2  18       22.10       13.86      4.01 o 
  11   2  18        0.25       -3.09      4.08 o 
  12   2  18       12.53       20.03      3.23 o 
  13   2  18       11.45       14.71      3.92 o 
  14   2  18        1.90        2.37      3.86 o 
  15   2  18        0.07        8.92      3.75 o 
   0   3  18        9.10        9.04      3.85 o 
   1   3  18        0.53        4.06      2.67 o 
   2   3  18        3.64        6.14      2.61 o 
   3   3  18        0.36        6.36      2.33 o 
   4   3  18       21.04       15.54      3.23 o 
   5   3  18        2.50        9.05      3.91 o 
   6   3  18       15.11       20.87      3.07 o 
   7   3  18        2.09        7.59      3.28 o 
   8   3  18        4.27        5.63      3.27 o 
   9   3  18        0.35        5.04      3.35 o 
  10   3  18       11.20       14.26      2.69 o 
  11   3  18        6.81        6.48      3.83 o 
  12   3  18        4.41        5.45      3.96 o 
  13   3  18       15.91       11.62      8.83 o 
   0   4  18       11.46       18.31      4.57 o 
   1   4  18        6.83        6.13      3.07 o 
   2   4  18       13.40       10.31      3.31 o 
   3   4  18       15.99       10.98      3.89 o 
   4   4  18        0.89        1.40      3.73 o 
   5   4  18       23.09       30.67      5.38 o 
   6   4  18        3.63        1.64      4.17 o 
   7   4  18        4.61        7.48      4.27 o 
   8   4  18        2.38       10.04      5.35 o 
   1   1  19        6.96        5.49      2.67 o 
   2   1  19       21.36       18.16      2.88 o 
   3   1  19       15.27       19.12      3.03 o 
   4   1  19       43.45       46.78      4.32 o 
   5   1  19       54.54       71.36      5.18 o 
   6   1  19      133.81      129.75      8.14 o 
   7   1  19       10.90        3.60      3.08 o 
   8   1  19       12.67       10.57      3.22 o 
   9   1  19        0.80       -1.07      3.67 o 
  10   1  19        1.14        4.47      4.15 o 
  11   1  19        2.82        4.01      5.27 o 
  12   1  19       19.48       22.02      4.81 o 
  13   1  19        0.01        0.23      4.11 o 
  14   1  19        2.76       10.59      3.59 o 
  15   1  19        7.84       11.82      4.31 o 
   1   2  19       24.03       21.18      3.21 o 
   2   2  19        2.98        5.55      4.52 o 
   3   2  19        1.34        5.51      1.79 o 
   4   2  19       13.79       11.92      2.41 o 
   5   2  19        0.12        3.75      3.08 o 
   6   2  19        3.49        8.52      3.08 o 
   7   2  19        1.53        1.97      2.91 o 
   8   2  19        3.67       10.10      3.08 o 
   9   2  19        3.07       14.10      3.64 o 
  10   2  19        1.89        3.87      3.96 o 
  11   2  19        0.04        0.48      3.93 o 
  12   2  19        9.78       10.68      5.52 o 
  13   2  19        1.12        4.83      3.40 o 
  14   2  19        9.46       26.30      5.74 o 
   1   3  19        0.51        2.35      2.96 o 
   2   3  19       11.18       13.77      2.99 o 
   3   3  19        3.98        9.71      3.13 o 
   4   3  19        7.80        8.13      3.51 o 
   5   3  19        2.79       14.71      3.75 o 
   6   3  19        1.03        8.08      3.73 o 
   7   3  19        0.33        2.46      3.10 o 
   8   3  19        1.14        0.39      3.59 o 
   9   3  19        0.20        5.85      3.53 o 
  10   3  19        0.65        3.97      4.50 o 
  11   3  19       18.71       31.02      5.19 o 
   1   4  19        0.98        8.32      4.20 o 
   2   4  19        1.20        1.65      3.74 o 
   3   4  19       16.92       15.93      4.05 o 
   4   4  19        0.02        5.13      4.19 o 
   5   4  19        7.44       15.65      4.60 o 
   6   4  19        0.28       -1.36      7.51 o 
   0   0  20        4.79        0.73      7.38 o 
   1   0  20       11.42       10.29      5.64 o 
   2   0  20        4.95        3.07      4.93 o 
   3   0  20      127.28      133.27     11.75 o 
   4   0  20      135.27      129.09     10.10 o 
   5   0  20        7.79        4.07      6.22 o 
   6   0  20       43.91       51.36      9.47 o 
   7   0  20       93.18      117.15      8.92 o 
   8   0  20       72.54       64.42      9.38 o 
   9   0  20       27.32       18.86      8.21 o 
  10   0  20        2.28        3.38      5.16 o 
  11   0  20        7.84       14.41      5.49 o 
  12   0  20        0.01        8.47      5.18 o 
  13   0  20        9.26       -0.50      4.93 o 
  14   0  20        0.00        8.36      4.49 o 
   0   1  20       11.46       16.91      4.96 o 
   1   1  20       22.40       23.87      3.74 o 
   2   1  20       23.13       22.31      3.73 o 
   3   1  20        9.33        7.54      2.61 o 
   4   1  20        2.40        3.63      3.66 o 
   5   1  20       55.79       60.00      5.57 o 
   6   1  20       13.08        9.11      3.25 o 
   7   1  20       13.37       16.93      3.20 o 
   8   1  20        1.64        8.12      3.81 o 
   9   1  20       26.00       31.25      4.88 o 
  10   1  20        0.99       11.01      3.94 o 
  11   1  20        0.34        3.03      3.30 o 
  12   1  20        2.13        1.46      3.66 o 
  13   1  20       11.23       13.95      4.26 o 
   0   2  20       13.32       24.16      7.57 o 
   1   2  20        4.67        7.93      3.10 o 
   2   2  20       15.84       14.59      2.68 o 
   3   2  20       32.72       32.91      3.99 o 
   4   2  20        5.36       13.06      3.49 o 
   5   2  20        7.42       13.15      5.56 o 
   6   2  20        2.95        9.82      3.49 o 
   7   2  20        1.78        4.60      3.19 o 
   8   2  20        7.55        5.72      2.89 o 
   9   2  20        0.34       -0.09      3.37 o 
  10   2  20        7.72        6.71      3.97 o 
  11   2  20        2.12        3.57      3.89 o 
  12   2  20       11.52       11.87      4.36 o 
   0   3  20       51.83       48.59      6.63 o 
   1   3  20        0.00        6.76      3.28 o 
   2   3  20       11.35       11.18      3.77 o 
   3   3  20        2.60        7.89      3.32 o 
   4   3  20        0.84        1.61      3.59 o 
   5   3  20        0.02        1.35      3.30 o 
   6   3  20        3.30        4.00      3.78 o 
   7   3  20        0.02        4.65      3.60 o 
   8   3  20        2.65        4.81      3.95 o 
   9   3  20        9.53       15.20      4.73 o 
   1   1  21       12.36       10.08      3.52 o 
   2   1  21        0.61        9.71      5.43 o 
   3   1  21        5.02        7.92      2.72 o 
   4   1  21        0.08        3.50      3.96 o 
   5   1  21       14.22       10.23      3.76 o 
   6   1  21       47.52       41.25      5.46 o 
   7   1  21       18.92       12.18      5.41 o 
   8   1  21       12.03       10.63      3.33 o 
   9   1  21       17.88        9.70      3.71 o 
  10   1  21       34.57       43.11      5.70 o 
  11   1  21        5.93       16.25      4.35 o 
  12   1  21        0.16       -2.01      5.10 o 
   1   2  21        0.10        2.09      3.32 o 
   2   2  21       17.52       10.29      2.92 o 
   3   2  21        9.14       11.70      5.38 o 
   4   2  21        2.28        3.13      3.95 o 
   5   2  21       11.56       14.37      3.62 o 
   6   2  21        6.12        4.94      3.32 o 
   7   2  21        6.60        6.68      4.93 o 
   8   2  21       19.87       22.38      4.97 o 
   9   2  21        7.94        7.65      5.07 o 
  10   2  21        8.44       19.39      4.70 o 
   1   3  21       27.14       34.70      7.19 o 
   2   3  21        0.02        2.58      3.49 o 
   3   3  21        0.63       -3.35      3.90 o 
   4   3  21        2.10        8.29      4.40 o 
   5   3  21        0.13        3.01      3.79 o 
   6   3  21        1.57       -0.41      3.87 o 
   0   0  22        0.57       -2.19      7.16 o 
   1   0  22       11.71        5.72      6.66 o 
   2   0  22        6.68       13.32      4.14 o 
   3   0  22        4.29        8.19      5.13 o 
   4   0  22       11.12        1.32      3.87 o 
   5   0  22        3.88        4.35      6.24 o 
   6   0  22        7.94        6.33      5.80 o 
   7   0  22       30.01       19.00      7.07 o 
   8   0  22      170.18      175.08     29.06 o 
   9   0  22       18.95       12.67      7.85 o 
  10   0  22        0.28       14.60      8.44 o 
   0   1  22       12.92       10.88      3.71 o 
   1   1  22        0.09        4.55      3.86 o 
   2   1  22        0.00        5.32      2.46 o 
   3   1  22        5.33        6.78      6.72 o 
   4   1  22        5.99       14.42      3.92 o 
   5   1  22       17.75       26.36      5.15 o 
   6   1  22        0.98        9.59      5.27 o 
   7   1  22       71.80       87.56     10.47 o 
   8   1  22        0.93       -1.81      4.80 o 
   9   1  22        1.34        6.40      5.90 o 
  10   1  22        2.45       10.37      7.85 o 
   0   2  22       18.37        9.96      4.33 o 
   1   2  22       10.72        7.06      3.33 o 
   2   2  22       18.80       26.97      4.59 o 
   3   2  22       11.30       19.86      4.41 o 
   4   2  22        1.81       10.40      3.92 o 
   5   2  22        0.03        0.24      3.95 o 
   6   2  22       30.00       20.86      5.43 o 
   7   2  22        6.40       12.83      5.15 o 
   1   1  23        0.01        4.41      4.22 o 
   2   1  23        0.57        3.25      3.33 o 
   3   1  23        0.00        4.38      5.42 o 
   4   1  23        0.13        7.31      6.16 o 
   5   1  23       10.39       17.05      5.08 o 
   6   1  23        0.95        7.93      4.56 o 
   7   1  23       20.32       29.02      9.50 o 
   1   2  23        1.07        3.78      4.77 o 
   2   2  23        0.65        3.89      4.13 o 
   3   2  23        0.13       11.45      6.76 o 
   0   0  24        0.01       -0.07      4.60 o 
   1   0  24        3.81        8.47      4.76 o 
   2   0  24        1.26        5.49      6.64 o 
   3   0  24        2.34       17.47     10.82 o 
                                                 
